# Supplementary material for: Long-Lasting Changes in DNA Methylation Following Short-Term Hypoxic Exposure in Primary Hippocampal Neuronal Cultures
Source: PLoS One. 2013 Oct 25;8(10):e77859. doi: 10.1371/journal.pone.0077859 (PMC3808424; doi:10.1371/journal.pone.0077859)
Supplement: Table S1 — Observed genome methylation status after filtering. A listing of CCGG sites observed with MSCC assay after being filtered for reads and percentage change as described in Methods. (XLSX) [file pone.0077859.s001.xlsx]

## Sheet: genome_methylation_30reads.txt
locus	HpaII_Total(Hypoxia)	Inv_Total(Hypoxia)	MethylLevel(Hypoxia)	HpaII_Total(Control)	Inv_Total(Control)	MethylLevel(Control)
chr10:003056354	35	9	0.176	40	10	0.1464
chr10:003056783	45	9	0.1426	27	6	0.1329
chr10:003120601	43	10	0.1618	41	15	0.2
chr10:003128221	29	8	0.1866	29	6	0.1249
chr10:003134208	57	10	0.1272	54	17	0.1771
chr10:003134237	19	18	0.4385	21	35	0.531
chr10:003134309	44	27	0.3361	49	67	0.4819
chr10:003134375	70	34	0.2861	68	180	0.6429
chr10:003134513	37	26	0.3669	46	96	0.5866
chr10:003134544	68	24	0.2258	91	74	0.3564
chr10:003134774	156	54	0.2221	183	141	0.3441
chr10:003134946	31	16	0.299	59	52	0.375
chr10:003135000	152	204	0.5251	158	84	0.2658
chr10:003162983	73	41	0.3166	64	11	0.1054
chr10:003163411	30	50	0.5783	33	6	0.1115
chr10:003167659	45	46	0.4572	39	7	0.11
chr10:003182974	73.5	74	0.4534	107	8	0.049
chr10:003187616	45	0	0.0018	44	7	0.0988
chr10:003187852	47	77	0.5742	55	3	0.0369
chr10:003192257	40	23	0.3219	27	7	0.1513
chr10:003202262	40	2	0.0414	54	12	0.1321
chr10:003208315	53	10	0.1355	42	6	0.0898
chr10:003208368	40	19	0.2818	41	3	0.0488
chr10:003260702	39	18	0.2761	45	10	0.1323
chr10:003269900	49	67	0.5296	47	2	0.0295
chr10:003270136	18	14	0.3909	15	23	0.5101
chr10:003286026	57	3	0.0428	74	14	0.1147
chr10:003287286	60	63	0.4638	53	11	0.1246
chr10:003291453	29	29	0.4517	29	3	0.0676
chr10:003366493	41	60	0.5465	46	9	0.1184
chr10:003557486	66	24	0.231	71	52	0.3328
chr10:003557651	227	200	0.4206	270	110	0.2172
chr10:003594689	18	23	0.5126	28	2	0.0484
chr10:003660735	32	33	0.4593	28	4	0.0903
chr10:004086842	66	97	0.5476	63	49	0.3463
chr10:004231837	27	15	0.3146	29	5	0.1066
chr10:004338690	29.5	32	0.4719	24	6	0.147
chr10:004423353	43	38	0.4214	42	13	0.1748
chr10:004423988	112	44	0.2448	106	44	0.2205
chr10:004424001	41	29	0.3684	51	55.5	0.4255
chr10:004424066	100	18	0.1297	85	90	0.4188
chr10:004424100	85	31	0.2314	77	85	0.429
chr10:004424196	163	60	0.2329	140	186	0.4748
chr10:004424276	24	17	0.3689	25	25	0.405
chr10:004424588	94	30	0.2086	151	107	0.3254
chr10:004424605	84	112	0.5234	122	81	0.3113
chr10:004425407	176	95	0.3079	176	57	0.1808
chr10:004478061	23	13	0.3185	31	5	0.1004
chr10:004478408	22	9	0.2533	23	7	0.173
chr10:004522328	200	128	0.3453	192	112	0.2843
chr10:004522554	113	83	0.3771	141	232	0.5282
chr10:004522682	49	19	0.2427	38	29	0.3421
chr10:004522805	26	8	0.2036	20	37	0.5568
chr10:004522918	158	61	0.2415	166	221	0.4754
chr10:004523222	106.5	49.5	0.2771	112.5	38.5	0.1892
chr10:004540276	118.5	13	0.0834	110	39	0.1947
chr10:004540381	33	8	0.1678	23	20	0.372
chr10:004540424	48	6	0.0946	40	25	0.2988
chr10:004540459	64	18	0.1887	69	86	0.4589
chr10:004540638	26	35	0.5256	33	32	0.3976
chr10:004540789	112	66	0.327	108	79	0.3325
chr10:004541143	231	61	0.1789	254	201	0.3501
chr10:004541210	116	39	0.2172	177	176	0.4036
chr10:004541234	107	31	0.1931	115	96	0.3624
chr10:004541365	28	10	0.2285	51	28	0.2724
chr10:004541391	45	71	0.565	57.5	29	0.2559
chr10:004543513	128	90	0.3669	149	35	0.1381
chr10:004561476	37	13	0.2254	40	4	0.0651
chr10:004583759	56	60	0.4688	50	13	0.1511
chr10:004781757	35	24	0.3613	30	23	0.3431
chr10:004795065	44	54	0.5027	68	9	0.0834
chr10:004795893	33	20	0.3335	51	35	0.3186
chr10:004795903	43	13	0.2003	25	33	0.473
chr10:004858205	50	7	0.1046	49	11	0.1334
chr10:005040728	31	36	0.4889	30	3	0.0655
chr10:005057030	56	65	0.4888	48	33	0.319
chr10:005095706	59	35	0.3286	51	16	0.1766
chr10:005097344	11	22	0.6213	12	18.5	0.5113
chr10:005118982	64	74	0.4878	108	33	0.1725
chr10:005141353	23	10	0.2648	27	3	0.0722
chr10:005142376	21	14	0.3551	20	16	0.3528
chr10:005142519	29	15	0.2995	46	41	0.3777
chr10:005151738	122	94	0.3884	119	88	0.3349
chr10:005151797	80	72	0.4258	81	46	0.279
chr10:005182538	24	15	0.3405	17	23	0.479
chr10:005189579	24	12	0.2926	24	8	0.1862
chr10:005222912	34	25	0.3775	30	16	0.2669
chr10:005266542	35	1	0.0252	39	13	0.1857
chr10:005290119	53	10	0.1355	38	5	0.0835
chr10:005333546	39	34	0.4181	49	3	0.0412
chr10:005337207	32	54	0.5814	31	16	0.2606
chr10:005413598	34	42	0.5043	34	9	0.1537
chr10:005451882	44	17	0.2421	50	3	0.0404
chr10:005528617	38	96.5	0.6763	38	29	0.3421
chr10:005620178	112	98	0.419	123	11	0.0578
chr10:005633650	69	25	0.2303	57	79	0.4853
chr10:005633713	121	66	0.3102	182	167	0.3845
chr10:005633899	29	14	0.2853	34	36	0.4188
chr10:005633933	58.3	37	0.3436	94.8	91	0.3952
chr10:005634171	104	41	0.2455	117	107	0.3837
chr10:005634383	62	47	0.3846	72	48	0.3123
chr10:005636456	113	28	0.1699	130	42	0.1805
chr10:005688883	37	11	0.1978	37	18	0.2493
chr10:005689888	60	23	0.2405	72	9	0.0791
chr10:005699406	35	7	0.1429	27	3	0.0722
chr10:005724922	41	13	0.208	48	6	0.0795
chr10:005753392	44	52	0.4933	43	11	0.1492
chr10:005764543	66	52	0.3937	59	27	0.2379
chr10:005787149	43	46	0.4685	57	11	0.1169
chr10:005796030	17.3	28	0.5709	21.7	15.7	0.3304
chr10:005817992	61	17	0.1874	41	3	0.0488
chr10:005856023	47.8	20	0.2569	35.3	0	0.0019
chr10:005863943	64	84	0.5195	75	30	0.2143
chr10:005863951	41	38	0.433	47	38	0.3551
chr10:005864044	58	40	0.3625	70	56	0.3526
chr10:005913683	125	85	0.3592	113	9	0.0519
chr10:005914158	160	70	0.2651	178	234	0.4722
chr10:005914300	45	20	0.2686	62	78	0.4612
chr10:005914352	47	29	0.3373	48	27	0.2772
chr10:005958031	64	32	0.2921	21	12	0.2808
chr10:005958182	56	8	0.1063	23	14	0.2935
chr10:005958203	53	23	0.2639	54	38	0.324
chr10:005958443	41	18	0.2662	41	52	0.4632
chr10:005958513	33	6	0.1318	27	27	0.405
chr10:005958645	174	73	0.257	192	237.5	0.4571
chr10:005958688	115	20	0.1258	66	66	0.405
chr10:005958856	50	48	0.4417	52	110	0.5899
chr10:005958894	75	46	0.3359	99	144	0.4974
chr10:005958911	26	14	0.308	21	53	0.6314
chr10:005959011	42	23	0.3113	49	112	0.6085
chr10:005959083	25	15	0.3314	43	41	0.3936
chr10:005959163	31	16	0.299	34	64	0.5613
chr10:005959216	49	36	0.3773	60	99	0.5288
chr10:005959312	27.5	35	0.5117	38.5	53	0.4836
chr10:005959332	62	35	0.3177	92	101	0.4277
chr10:005959437	123	70	0.3194	135	170	0.4615
chr10:005959525	40	33	0.4048	49	106	0.5953
chr10:005959543	29	24	0.4056	32	81	0.6323
chr10:005959727	33	25	0.3845	41.5	76	0.5546
chr10:005959814	88	44	0.292	114	99.5	0.3727
chr10:005970982	80	93	0.4892	63	19	0.1708
chr10:005971610	18	19	0.4651	25	7	0.1615
chr10:005994291	18.5	20	0.471	19	18	0.3921
chr10:005999295	53	76	0.5415	60.5	23	0.206
chr10:005999614	101	60	0.3288	109	84	0.3441
chr10:005999636	34	2	0.0483	33	4	0.0778
chr10:005999676	45	12	0.181	68	57	0.3634
chr10:005999750	141	149	0.4654	162	121	0.3371
chr10:006011916	20	22	0.4753	15	20	0.4754
chr10:006012085	44	19	0.263	52	49	0.3908
chr10:006012104	54	12	0.1556	30	7	0.1383
chr10:006012403	42	24	0.3205	29	4	0.0875
chr10:006015976	53	63	0.4947	51	5	0.0636
chr10:006056865	28.5	77	0.6896	34	5	0.0924
chr10:006079426	119	57	0.2832	158	136	0.3695
chr10:006079591	28	10	0.2285	23	14	0.2935
chr10:006079731	43	23	0.3063	45	49	0.4256
chr10:006079851	42	21	0.2923	52	62	0.4479
chr10:006079978	130	65	0.2919	151	144	0.3936
chr10:006080048	148	60	0.2506	151	125	0.3604
chr10:006080167	80	132	0.5761	114	87	0.3419
chr10:006080628	64	91	0.5394	99	33	0.1852
chr10:006080813	88	32	0.2309	79	28	0.1947
chr10:006092767	38	33	0.4172	54	20	0.2018
chr10:006106126	41	20	0.2872	58	13	0.1331
chr10:006113188	135	60	0.2682	123	37	0.1702
chr10:006135538	75	18	0.1657	76	44	0.2829
chr10:006135901	85	36	0.259	103	20	0.1172
chr10:006157600	43	58	0.5262	75	13	0.1061
chr10:006161014	37	33	0.4237	28	2	0.0484
chr10:006170721	13.7	23.2	0.5818	12.3	21.7	0.5448
chr10:006178121	52	22	0.259	38	16	0.2234
chr10:006183459	44	7	0.1171	59	8	0.0853
chr10:006186081	162	204	0.5092	152	100	0.3094
chr10:006186991	31	82	0.685	43	8	0.1134
chr10:006201146	62	13	0.1481	72	9	0.0791
chr10:006203247	22	13	0.3281	21	18	0.3686
chr10:006220076	20	30	0.5523	31	20	0.3055
chr10:006235044	27	11	0.2523	30	14	0.2418
chr10:006240055	71	26	0.2322	65	16	0.1441
chr10:006256426	35	38	0.4721	46	16	0.1921
chr10:006257566	212	65	0.2018	222	10	0.03
chr10:006261332	38	57	0.5525	61	8	0.0828
chr10:006276914	11	112	0.8927	6	25	0.7369
chr10:006282849	44	18	0.2527	46	1	0.016
chr10:006282867	31	8	0.1767	47	6	0.081
chr10:006293828	61	50	0.4032	68	23	0.1876
chr10:006299869	30	10	0.2166	23	7	0.173
chr10:006304671	46	39	0.4114	39	3	0.0512
chr10:006309321	60	17	0.1899	64	8	0.0792
chr10:006317431	49	17	0.223	37	3	0.0538
chr10:006367214	51	36	0.3679	46	7	0.0949
chr10:006371023	102	70	0.3613	74	5	0.0448
chr10:006372767	26	26	0.4517	31	79	0.6339
chr10:006372839	31	17	0.3118	34	51	0.505
chr10:006372879	42	26	0.3381	51	39	0.3425
chr10:006373082	36	51	0.5384	33	36	0.4261
chr10:006373092	39	20	0.2975	61	71	0.442
chr10:006373224	113	54	0.2827	131	161	0.4555
chr10:006373352	125	137	0.4745	160	89	0.2747
chr10:006404900	66	42	0.3442	84	24	0.1632
chr10:006405328	104	137	0.5204	145	42	0.1649
chr10:006425624	56	19	0.2191	48	5	0.0673
chr10:006457713	91	4	0.0358	90	20	0.1318
chr10:006481178	74	50	0.3578	56	12	0.128
chr10:006486503	33	39.5	0.4964	32	4.2	0.0836
chr10:006488336	80	81	0.4548	69	2	0.0203
chr10:006494737	104	18	0.1253	115	8	0.0457
chr10:006504340	21	39	0.6042	17	21	0.4565
chr10:006506055	20	18	0.4259	26	7	0.1562
chr10:006511630	30	17	0.3188	33	21	0.3026
chr10:006515054	31	16	0.299	30	3	0.0655
chr10:006517126	68	58	0.4128	70	6	0.0559
chr10:006535570	162	22	0.101	136	18	0.083
chr10:006603258	37	1	0.0238	36	5	0.0877
chr10:006605457	29	1	0.0302	22	17	0.345
chr10:006605575	48	33	0.3618	53	40	0.3395
chr10:006605806	59	26	0.2668	94	58	0.2959
chr10:006605835	55	30	0.3104	69	56	0.3559
chr10:006606032	136	63	0.2764	142	170	0.449
chr10:006606194	134	143	0.4679	144	91	0.3009
chr10:006609365	17	27	0.5663	29	4	0.0875
chr10:006618801	29	29	0.4517	35	5	0.09
chr10:006624019	60	51	0.412	76	17	0.1327
chr10:006712162	78	32	0.253	40	11	0.1585
chr10:006715529	64	35	0.3109	51	23	0.2353
chr10:006782038	65	45	0.3634	67	10	0.0929
chr10:006792272	21	58	0.6941	20	11	0.2732
chr10:006807031	55	33	0.3311	52	14	0.1556
chr10:006816511	198	212	0.4687	199	25	0.079
chr10:006854594	34	22	0.3481	36	16	0.2329
chr10:006952241	45	24	0.3057	49	14	0.1635
chr10:006979416	31	35	0.4818	32	40	0.4596
chr10:006979532	44	30	0.3599	61	55	0.3804
chr10:006979706	86	39	0.2723	106	54	0.2576
chr10:006979784	26	17	0.3506	42	74	0.5451
chr10:006979905	50	16	0.2093	68	50	0.3337
chr10:006980105	112	45	0.249	146	99	0.3159
chr10:006980334	103	71	0.3623	94	51	0.2699
chr10:007066115	16	24	0.5522	28	2	0.0484
chr10:007104666	24.5	9.5	0.2433	30.8	16.5	0.2678
chr10:007154023	33	11	0.2165	37	3	0.0538
chr10:007164715	14	43	0.7158	20	10	0.2549
chr10:007299855	15	43	0.7017	22	11	0.2548
chr10:007302822	41	32	0.3915	55	3	0.0369
chr10:007305638	22	54.5	0.6706	31	21	0.3159
chr10:007309112	170	209	0.5032	168	36	0.1275
chr10:007309514	161	224	0.5341	173	258	0.5037
chr10:007309632	42	20	0.2823	49	103	0.5884
chr10:007309747	31	19	0.336	39	66	0.535
chr10:007309816	41	23	0.3165	25	84	0.6952
chr10:007309872	26	13	0.2926	31	67	0.5949
chr10:007309886	25	23	0.4313	18	57	0.6823
chr10:007309933	26	17	0.3506	38	73	0.5663
chr10:007310000	46	3	0.0525	35	17	0.249
chr10:007310040	55	5	0.0709	40	20	0.2544
chr10:007310099	39	28	0.3719	60	75	0.4596
chr10:007310170	85	45	0.3039	78	133	0.537
chr10:007310252	34	19	0.3158	56	74	0.4734
chr10:007310405	52	14	0.1823	61	68	0.4314
chr10:007311486	73	23	0.2066	60	14	0.1377
chr10:007315135	70	50	0.3706	59	12	0.1223
chr10:007381585	143	163.3	0.4848	110	9.2	0.0544
chr10:007382701	109	164	0.5534	171	64	0.2032
chr10:007382742	47	21	0.2696	65	89	0.4823
chr10:007382799	39	29	0.3801	44	64	0.4973
chr10:007382853	44	10	0.1587	33	24	0.3314
chr10:007382941	66	13	0.1404	58	33	0.2794
chr10:007383096	81	22	0.1834	54	57	0.4181
chr10:007383141	120	25	0.1469	118	140	0.4467
chr10:007383296	132	47	0.2271	146	128	0.3738
chr10:007383426	44	14	0.2085	72	47	0.3078
chr10:007383492	99	165	0.5785	109	5	0.0308
chr10:007387122	58	41	0.3682	71	28	0.212
chr10:007387428	61	15	0.1692	61	23	0.2047
chr10:007387501	103	36	0.2239	128	108	0.3648
chr10:007400097	63	65.5	0.4614	58	2	0.024
chr10:007400842	58	43	0.3794	78	66	0.3655
chr10:007400902	86	40	0.2773	95	148	0.5146
chr10:007400959	22	20	0.4284	42	71	0.5348
chr10:007400976	24	43	0.5957	45	106	0.6156
chr10:007401199	36	33	0.4304	40	62	0.5132
chr10:007401322	32.5	32	0.4479	35	74	0.5897
chr10:007401423	53	8	0.1117	60	44	0.3331
chr10:007401466	89	9	0.0776	93	34	0.1996
chr10:007401485	29	23	0.3954	45	76	0.5346
chr10:007401620	181	164	0.4275	187	147	0.3486
chr10:007445483	122	63	0.2986	77	28	0.1988
chr10:007445811	56	31	0.3135	86	51	0.2877
chr10:007446282	206	113	0.3114	171	81	0.2439
chr10:007446965	97	13	0.1	74	13	0.1074
chr10:007447440	66	41	0.3388	40	3	0.05
chr10:007500051	43	37	0.4149	40	50	0.4596
chr10:007500202	125	60	0.2836	152	108	0.326
chr10:007500402	6	27	0.7854	14	24	0.5378
chr10:007500446	28	23	0.4038	41	53	0.4679
chr10:007500504	33	25	0.3845	35	74	0.5897
chr10:007500512	13	50	0.7591	36	74	0.5828
chr10:007500638	31	24	0.3897	45	55	0.454
chr10:007500721	49	21	0.2615	64	81.5	0.4642
chr10:007500860	48	28	0.3249	37	42	0.4358
chr10:007512586	51	3	0.0476	61	15	0.144
chr10:007512716	57	30	0.3028	79	78	0.4019
chr10:007512815	28	11	0.2456	25	68	0.6487
chr10:007552029	59	43	0.3753	74	33	0.2332
chr10:007558807	65	14	0.1514	55	14	0.1483
chr10:007559505	42	6	0.1067	37	15	0.2169
chr10:007559608	102	28	0.1848	100	51	0.2579
chr10:007559803	48	8	0.1218	51	20	0.2112
chr10:007569326	46	33	0.3717	37	9	0.1431
chr10:007570581	35	74	0.635	39	9	0.1368
chr10:007586827	55	68	0.5045	52	14	0.1556
chr10:007587208	62	14	0.1576	59	62	0.417
chr10:007587371	91	35	0.241	111	118	0.4198
chr10:007587469	35	27	0.3888	45	68	0.5069
chr10:007587529	143	69	0.2846	127	75	0.2868
chr10:007587843	95	112	0.4927	93	87	0.3891
chr10:007594272	28	28	0.4517	33	2	0.0414
chr10:007603182	33	2	0.0497	37	7	0.1153
chr10:007608241	25	18	0.3727	30	2	0.0453
chr10:007675145	59	33	0.3158	41	55	0.4771
chr10:007675257	22	12	0.3109	27	13	0.2476
chr10:007675337	37	15	0.2511	36	71	0.5728
chr10:007675428	100	53	0.3041	119	203	0.5372
chr10:007675498	38	11	0.1936	29	49	0.5346
chr10:007675529	34	5	0.1097	23	33	0.4938
chr10:007675712	63	48	0.3858	81	156	0.5671
chr10:007675765	23	18	0.3923	26	44	0.5349
chr10:007675849	28	24	0.4141	41	78	0.564
chr10:007675878	36	20	0.3145	36	60	0.5312
chr10:007675912	101	37	0.2322	85	163	0.5661
chr10:007676073	46	18	0.2444	44	55	0.4596
chr10:007676125	77	34	0.2671	93	112	0.4504
chr10:007676212	32	25	0.3918	34	60.5	0.5474
chr10:007676322	93	30	0.2104	92	138	0.5051
chr10:007676367	107	47	0.266	108	186	0.5396
chr10:007676452	45	14	0.2048	66	91	0.484
chr10:007676564	203	59.5	0.1947	200	164	0.3582
chr10:007684904	52	22	0.259	44	11	0.1463
chr10:007746970	126	54	0.2612	110	8	0.0477
chr10:007757263	37	12	0.2118	41	9	0.131
chr10:007758318	77	73	0.4386	84	5	0.0396
chr10:007761890	30	3	0.0782	30	5	0.1034
chr10:007775195	17	65	0.7583	27	6	0.1329
chr10:007779734	20	13	0.3494	35	3	0.0567
chr10:007808877	44	85	0.6139	34	7	0.1241
chr10:007844968	45	3	0.0536	35	3	0.0567
chr10:007856526	17	41	0.6645	29	3	0.0676
chr10:007894215	46	51	0.4773	50	6	0.0765
chr10:007901139	28	26	0.4335	29	9	0.1755
chr10:007947703	30	10	0.2166	35	7	0.121
chr10:008007383	60	35	0.3249	50	42	0.3639
chr10:008017094	158	68	0.2619	164	9	0.0364
chr10:008078579	22	19	0.4159	27	6	0.1329
chr10:008078921	28	17	0.334	30	6	0.1212
chr10:008083066	31	9	0.1943	30.5	11	0.198
chr10:008089760	56	16	0.1912	55	5	0.0593
chr10:008090327	23	16	0.3648	22	11	0.2548
chr10:008111475	25	24	0.4417	26	6	0.1373
chr10:008207172	31	11	0.2272	30	6	0.1212
chr10:008219448	63	111	0.592	64	17	0.1537
chr10:008237730	142	163	0.486	192	13	0.0444
chr10:008237749	36	20	0.3145	49	38	0.3456
chr10:008238058	82	32	0.2437	83	41	0.2519
chr10:008238094	101	50	0.2899	155	166	0.4216
chr10:008238170	32	22.3	0.3651	39	73	0.56
chr10:008238344	45	23	0.2968	74	79	0.4208
chr10:008238413	262	88	0.2169	300	305	0.409
chr10:008238518	36	20	0.3145	30	90	0.6708
chr10:008238561	27	19	0.3674	21	29	0.4842
chr10:008239107	229	217	0.4384	233	29	0.0783
chr10:008240926	52	88	0.5822	45	15	0.1856
chr10:008259084	54	38	0.3672	51	19	0.2028
chr10:008279177	36	9	0.172	26	4	0.0966
chr10:008303912	29	25	0.4154	34	7	0.1241
chr10:008449327	25	9	0.23	20	13	0.3073
chr10:008449358	31	15	0.2857	49	37	0.3396
chr10:008450002	36	44	0.5016	35	27	0.3445
chr10:008455189	23	15	0.3501	22	11	0.2548
chr10:008462905	116	26	0.1563	111	6	0.036
chr10:008469585	41	18	0.2662	52	8	0.0957
chr10:008472280	102	20	0.1396	96	15	0.0966
chr10:008472350	71	57	0.3982	76	32	0.2231
chr10:008475953	85	105	0.5044	105	10	0.0614
chr10:008477511	98	74	0.3836	94	68	0.33
chr10:008477555	50	2	0.0334	25	10	0.215
chr10:008481893	52	39	0.3821	73	51	0.3224
chr10:008482357	110	97	0.4208	112	6	0.0357
chr10:008505587	85	24	0.1892	84	13	0.0959
chr10:008505922	88	27	0.2022	83	28	0.1871
chr10:008520899	39	4	0.0795	37	8	0.1294
chr10:008521137	63	15	0.1647	57	21	0.201
chr10:008521280	70	30	0.2613	86	55	0.3034
chr10:008524263	110	140	0.5118	109	48	0.2308
chr10:008532945	44	14	0.2085	27	7	0.1513
chr10:008533178	50	11	0.1544	39	7	0.11
chr10:008533334	35	17	0.2864	47	10	0.1274
chr10:008537133	40.2	21	0.3014	36	8.6	0.1409
chr10:008545858	45	71	0.565	47	5	0.0686
chr10:008556222	34	51	0.5525	26	22	0.3656
chr10:008593434	131	150	0.4854	127	11	0.0561
chr10:008599083	44	17	0.2421	73	3	0.0281
chr10:008601256	100	128	0.5132	94	38	0.2161
chr10:008601361	44	29	0.3522	52	8	0.0957
chr10:008605003	93	45	0.2853	113	6	0.0354
chr10:008605572	51	26	0.2962	63	48	0.3416
chr10:008605682	72	40	0.3142	84	158	0.5613
chr10:008605757	61	31	0.2955	78	140	0.5498
chr10:008605833	50	24	0.2838	70	93	0.4748
chr10:008605874	47	31	0.3524	52	94	0.5514
chr10:008606074	141	59	0.2566	153	85	0.2745
chr10:008606260	187.5	177	0.4375	221	246.5	0.4316
chr10:008606476	75	27	0.2292	93	24	0.1498
chr10:008641075	52	31	0.3297	66	3	0.0309
chr10:008675848	23	13	0.3185	28	13	0.2409
chr10:008692797	95.5	83	0.4173	133	62	0.241
chr10:008763049	25	16	0.3458	29	21	0.3305
chr10:008780877	44	11	0.1718	50	3	0.0404
chr10:008812576	45	29	0.3471	36	13	0.1981
chr10:008833706	25	15	0.3314	31	7	0.1345
chr10:008839350	41	44	0.4692	33	14	0.2248
chr10:008885498	22	10	0.2735	32	7	0.1309
chr10:008885990	93	46	0.2898	71	8	0.072
chr10:009030770	55	41	0.3806	53	6	0.0725
chr10:009047850	23	7	0.2021	29	7	0.1424
chr10:009054156	45	43	0.4405	61	8	0.0828
chr10:009054407	50	39	0.3914	61	6	0.0636
chr10:009058206	66	19	0.1923	50	13	0.1511
chr10:009058411	83	17	0.145	85	34	0.2143
chr10:009215401	65	119	0.6012	84	6	0.047
chr10:009229256	38	53	0.5345	47	1	0.0156
chr10:009249260	32	5	0.1158	28	4	0.0903
chr10:009289300	35	39	0.4786	36	10	0.16
chr10:009295542	139	15	0.0821	112	9	0.0524
chr10:009297767	49	4	0.0644	40	4	0.0651
chr10:009359457	40	24	0.3312	36	12	0.1858
chr10:009370023	18	26	0.543	26	11	0.2245
chr10:009370234	54	15	0.187	69	35	0.2569
chr10:009394018	35	16	0.2743	38	3	0.0525
chr10:009394358	89	26	0.1944	69	29	0.2228
chr10:009394420	29	23	0.3954	48	53	0.429
chr10:009394478	39	15	0.2414	46	45	0.3997
chr10:009394604	72	10	0.1035	71	36	0.2568
chr10:009394645	221	43	0.1384	254	99	0.2098
chr10:009394897	27	9	0.2167	25	6	0.1419
chr10:009394928	49	28	0.3204	73	86	0.445
chr10:009395084	108.5	52.5	0.2852	114.5	203.5	0.5474
chr10:009395190	85	35	0.2536	85	88	0.4134
chr10:009395472	42	34	0.4003	48	20	0.2214
chr10:009395708	50	37	0.3789	74	63	0.3669
chr10:009396218	162	60	0.234	118	46	0.2099
chr10:009396886	78	28	0.2287	73	9	0.0781
chr10:009408666	18	23	0.5126	28	6	0.1287
chr10:009416514	42	1	0.0211	47	4	0.0559
chr10:009479338	50	11	0.1544	53	19	0.1967
chr10:009490294	35	47	0.5251	29	19	0.3088
chr10:009499885	50	13	0.1773	38	23	0.2921
chr10:009502943	24	18	0.3823	32	4	0.08
chr10:009515360	18	35	0.6151	25	11	0.2314
chr10:009601997	15.1	27.9	0.6028	18	27.6	0.5102
chr10:009620301	77	31	0.2494	65	71	0.4264
chr10:009620381	53	50	0.4374	49	79	0.523
chr10:009620534	114	75	0.3516	109	137	0.461
chr10:009620705	41	9	0.1543	37	47	0.4636
chr10:009620734	28	11	0.2456	31	36	0.4414
chr10:009620784	33	20	0.3335	45	107	0.6178
chr10:009620893	56	28	0.2921	66	75	0.4361
chr10:009620978	58.5	25	0.2609	44	92	0.587
chr10:009621024	27	11	0.2523	29	72	0.6278
chr10:009621059	19	23	0.4991	21	36	0.538
chr10:009621801	38	1	0.0232	55	11	0.1206
chr10:009632462	76	40	0.3027	66	9	0.0857
chr10:009931554	48	32	0.3548	30	5	0.1034
chr10:009935301	52	1	0.0171	42	6	0.0898
chr10:009972585	34	2	0.0483	50	10	0.1207
chr10:010040498	26	22	0.411	44	8	0.1111
chr10:010042981	32	13	0.2516	34	3	0.0583
chr10:010093965	19	14	0.3782	25	8	0.1801
chr10:010154607	40	32	0.3974	37	6	0.1007
chr10:010191927	29	10	0.2224	38	24	0.301
chr10:010192234	66	27	0.2525	85	61	0.3283
chr10:010197535	40	87	0.6415	45	11	0.1435
chr10:010277113	60	100	0.5785	38	52	0.4821
chr10:010277624	60	23	0.2405	72	62	0.3696
chr10:010277836	66	40	0.3333	57	89	0.5151
chr10:010277964	17	18	0.4658	15	31	0.5837
chr10:010277970	105	54	0.2978	117	109	0.3881
chr10:010278037	88	97	0.4759	119	120	0.407
chr10:010408497	41	16	0.244	33	3	0.0599
chr10:010409064	77	47	0.3348	103	91	0.3756
chr10:010409178	51	29	0.3194	79	99	0.4603
chr10:010414023	35	58	0.577	37	8	0.1294
chr10:010510377	24	42	0.5901	16	20	0.4594
chr10:010605169	32	18	0.3172	38	3	0.0525
chr10:010765370	47	33	0.3667	46	32	0.3216
chr10:010765469	28	8	0.1919	25	9	0.1979
chr10:010781603	56	27	0.2847	58	29	0.2542
chr10:010800020	37	11	0.1978	33	7	0.1274
chr10:010800058	66	2	0.0255	47	2	0.0295
chr10:010800148	56	20	0.2279	46	40	0.3719
chr10:010800329	54	27	0.2922	42	22	0.2632
chr10:010800382	93	34	0.2318	116	68	0.2853
chr10:010800693	73	22	0.1994	77	39	0.2566
chr10:010800742	51	19	0.2355	68	31	0.2371
chr10:010802054	41	24	0.3258	54	21	0.2098
chr10:010869247	90	27	0.1986	89	112	0.4613
chr10:010869324	97	41	0.2586	167	136	0.3567
chr10:010869356	40	30	0.3821	40	60	0.505
chr10:010869481	5	86	0.9329	2	110	0.9727
chr10:010869488	103	14	0.1013	89	72	0.3552
chr10:010869531	110	45	0.2523	100	100	0.405
chr10:010869616	71	42	0.3279	83	128	0.512
chr10:010900425	35	36	0.4587	40	10	0.1464
chr10:010976124	39	59	0.5546	38	3	0.0525
chr10:010976175	39	2	0.0424	36	3	0.0552
chr10:011000559	209	177	0.411	244	408	0.5323
chr10:011000629	185	63	0.2193	193	194	0.4062
chr10:011000953	105	23	0.1533	128	57	0.2328
chr10:011001009	47	19	0.2504	50	46	0.3851
chr10:011001071	17	20	0.492	14	52	0.7155
chr10:011001076	22.5	9	0.2491	15	44	0.6653
chr10:011001159	79	41	0.2998	101	128	0.4631
chr10:011001242	60	32	0.3056	69	112	0.5248
chr10:011001362	20	13	0.3494	10	35	0.7029
chr10:011001519	41	5	0.0928	41.5	24	0.2828
chr10:011001570	32	4	0.0952	43	35	0.3566
chr10:011001580	160	37	0.1603	160	41	0.1487
chr10:011001946	41	34	0.406	49	15	0.1731
chr10:011063171	118	50	0.259	117	99	0.3655
chr10:011063211	78	18	0.1603	83	61	0.3335
chr10:011063310	93	32	0.2212	79	157	0.5748
chr10:011063337	35	31	0.422	42	96	0.6084
chr10:011063439	193	39	0.143	183	152	0.3612
chr10:011063484	41.3	6	0.1083	53	41	0.3451
chr10:011063498	60	33	0.3121	54	79	0.4988
chr10:011063580	69	30	0.2641	79	68	0.3695
chr10:011063618	54	28	0.2997	68	104	0.5099
chr10:011063720	19	18	0.4385	25	42	0.5331
chr10:011073319	52	13	0.1716	32	4	0.08
chr10:011169780	34	16	0.2801	24	23	0.3948
chr10:011169832	41	3	0.0585	31	2	0.0439
chr10:011176503	34	18	0.3043	25	7	0.1615
chr10:011211899	30	36	0.497	39.5	131.5	0.6934
chr10:011211973	2591.5	3127.5	0.4986	2947	5908.5	0.5771
chr10:011381665	47	71	0.5543	57	11	0.1169
chr10:011595096	26	16	0.337	22	8	0.1997
chr10:011738351	56	60	0.4688	73	36	0.2516
chr10:012059409	66	5	0.0598	62	3	0.0329
chr10:012070956	61	54	0.4218	51	6	0.0751
chr10:012084642	7	61	0.8764	13	18	0.4847
chr10:012209321	73	89	0.5011	83	9	0.0694
chr10:012267800	131	37	0.1891	149	16	0.0685
chr10:012268116	51	43	0.41	51	31	0.2929
chr10:012268704	154	64	0.2552	161	58	0.1971
chr10:012292843	83	44	0.3042	64	3	0.0319
chr10:012299412	77	60	0.3911	43	14	0.1821
chr10:012328849	44	12	0.1844	25	9	0.1979
chr10:012329473	6	34	0.8216	13	22	0.5345
chr10:012334463	120	41	0.2199	106	34	0.1795
chr10:012334727	44	15	0.22	63	29	0.2389
chr10:012414711	144	123	0.4131	92	29	0.177
chr10:012421886	48	8	0.1218	49	6	0.078
chr10:012445739	57	26	0.2736	42	10	0.1404
chr10:012456689	43	15	0.224	39	10	0.1495
chr10:012457190	30	30	0.4517	35	8	0.1358
chr10:012457883	17	21	0.5041	17	14	0.3595
chr10:012478437	26	8	0.2036	31	4	0.0823
chr10:012533244	39	41	0.4641	50	36	0.3291
chr10:012543221	26	18	0.3636	33	5	0.0949
chr10:012546549	20	36	0.5967	19	15	0.3499
chr10:012557570	118	105	0.423	111	18	0.0998
chr10:012586705	36	6	0.1222	38	2	0.0362
chr10:012586736	81	78	0.4424	63	0	0.0011
chr10:012587635	38	34	0.4244	56	40	0.3273
chr10:012587939	35	30	0.414	46	58	0.4617
chr10:012588079	74	30	0.2508	80	76	0.3927
chr10:012588237	81	34	0.2573	83	58	0.3224
chr10:012588443	181	65	0.2285	198	101	0.2578
chr10:012588750	144	89	0.3375	176	109	0.2966
chr10:012588926	138	68	0.2889	127.5	212	0.5308
chr10:012588998	29	20	0.3627	52	53	0.4096
chr10:012589032	33	32	0.4442	46	69	0.505
chr10:012589086	63	42	0.3547	65	121	0.5587
chr10:012589179	43	21	0.2874	49	83	0.5353
chr10:012589275	111	11	0.0761	107	61	0.2797
chr10:012589319	172	10	0.0461	143	80	0.2759
chr10:012589365	28	3	0.0833	24	21	0.3734
chr10:012589396	43	76	0.5926	54	6	0.0713
chr10:012598739	41	36	0.4199	53	24	0.236
chr10:012608314	33	7	0.1502	53	6	0.0725
chr10:012637203	24	11	0.2751	21	18	0.3686
chr10:012639256	112	104	0.4335	110	44	0.2142
chr10:012642169	34	47	0.5323	47	22	0.2421
chr10:012642692	47	19	0.2504	40	48	0.4495
chr10:012642769	26	19	0.3762	34	44	0.4682
chr10:012642860	13	23	0.5923	13	19	0.4981
chr10:012642948	60	130	0.6408	64	20	0.1759
chr10:012661433	52	54	0.4611	51	90	0.5455
chr10:012675781	42	107	0.677	58	18	0.175
chr10:012683951	109	90	0.4049	122	34	0.1597
chr10:012684014	16	14	0.4191	16	42	0.6403
chr10:012684032	49	27	0.3126	36	87	0.6215
chr10:012684128	44	30	0.3599	51	102	0.5763
chr10:012684265	98	51	0.3003	93	92	0.4024
chr10:012697811	44	47	0.4681	58	10	0.1058
chr10:012705505	52	83	0.5679	56	7	0.0793
chr10:012728438	115	36	0.2054	113	62	0.2721
chr10:012728720	73	14	0.1371	66	45	0.3171
chr10:012728825	35	11	0.2067	34	8	0.1392
chr10:012736655	65	16	0.1693	65	10	0.0955
chr10:012764673	56	20	0.2279	68	23	0.1876
chr10:012778543	35	0	0.0023	30.5	5	0.1019
chr10:012778580	72	52	0.3732	60	22	0.2002
chr10:012779022	101	59	0.3251	110	21	0.1154
chr10:012779964	30	1	0.0292	28	8	0.164
chr10:012780688	56	15	0.1815	49	10	0.1228
chr10:012780873	82	47	0.321	79	87	0.4284
chr10:012780966	16	23	0.5417	30	47	0.5158
chr10:012781027	87	65	0.3811	91	52	0.2802
chr10:012783383	85	134	0.5649	109	29	0.1537
chr10:012800438	102	65	0.3444	116	50	0.227
chr10:012800738	52	35	0.357	69	10	0.0905
chr10:012810429	64	33	0.2985	50	68	0.4806
chr10:012810619	62	24	0.2423	61	86	0.4896
chr10:012810693	39	39	0.4517	46	96	0.5866
chr10:012810846	45	17	0.238	62	72	0.4414
chr10:012810917	36	9	0.172	30	33	0.4281
chr10:012810994	83	78	0.4364	64	45	0.3238
chr10:012815485	35	26	0.3799	29	5	0.1066
chr10:012828363	61	35	0.3213	43	4	0.0608
chr10:012831683	52	28	0.3077	36	22	0.2941
chr10:012836886	23	33	0.5414	46	6	0.0826
chr10:012837144	31	11	0.2272	33	22	0.3125
chr10:012871496	47	16	0.2198	38	13	0.1897
chr10:012876600	25	7	0.189	25	7	0.1615
chr10:012912736	36	28	0.3907	44	65	0.5012
chr10:012912812	46	18	0.2444	50	50	0.405
chr10:012912899	32	25	0.3918	35	39	0.4313
chr10:012912971	41	28	0.3603	50	66	0.4731
chr10:012913039	45	62	0.5315	52	48	0.3859
chr10:012937404	25	8	0.21	33	5	0.0949
chr10:012945049	32	20	0.3403	51	5	0.0636
chr10:012973525	24	35	0.5455	26	10	0.2085
chr10:012973656	21	12	0.3209	35	36	0.4118
chr10:013023690	27	25	0.4328	35	7	0.121
chr10:013031723	76	10	0.0986	56	12	0.128
chr10:013043833	26	31	0.4954	35	29	0.3607
chr10:013043876	26	18	0.3636	21	54	0.6357
chr10:013043950	69	38	0.3124	59	119	0.5784
chr10:013043990	121	58	0.2833	134	235	0.5441
chr10:013044062	39	28	0.3719	41	105	0.6351
chr10:013044139	51	86	0.5813	77	59	0.3429
chr10:013054745	17	48	0.6986	18	16	0.3771
chr10:013061844	17	18	0.4658	27	5	0.1136
chr10:013108553	19	25	0.5199	30	22	0.3332
chr10:013132132	16	15	0.4359	28	18	0.3048
chr10:013132303	19	20	0.4644	33	29	0.3744
chr10:013142042	31	0	0.0026	24	8	0.1862
chr10:013147635	34	6	0.1285	28.5	13	0.2377
chr10:013149240	34	1	0.0259	40	2	0.0344
chr10:013153209	28	12	0.2619	30	6	0.1212
chr10:013158359	37	39	0.4648	31	2	0.0439
chr10:013193654	88	89	0.4545	112	69	0.2956
chr10:013193812	57	15	0.1789	47	36	0.3428
chr10:013193897	41	16	0.244	48	73	0.5085
chr10:013193952	38	17	0.27	39	34	0.3725
chr10:013193985	28	17	0.334	21	63	0.6706
chr10:013194049	23	17	0.3789	26	66	0.6329
chr10:013194129	67	36	0.3071	63	124	0.5724
chr10:013194179	56	45	0.3985	60	157	0.6402
chr10:013194276	113	44	0.2432	98	89	0.382
chr10:013194347	29	2	0.0561	13	18	0.4847
chr10:013194356	127	40	0.2063	107.5	114	0.4192
chr10:013194626	118	46	0.2434	110	23	0.125
chr10:013194893	23	12	0.3015	30	8	0.1548
chr10:013220634	36	75	0.6315	54	20	0.2018
chr10:013220924	67	36	0.3071	90	88	0.3996
chr10:013221487	88	27	0.2022	78	12	0.0954
chr10:013228424	28	4	0.1073	19	15	0.3499
chr10:013240290	31	26	0.4088	34	24	0.3248
chr10:013272785	131	49.5	0.2376	154	119	0.3447
chr10:013272931	17	14	0.4045	20	29	0.4963
chr10:013272963	61	24	0.2453	64	67	0.4161
chr10:013273049	50	43	0.4148	54	60	0.4306
chr10:013273212	32	18	0.3172	43	28	0.3074
chr10:013273249	33	4	0.0926	31	7	0.1345
chr10:013284836	71	15	0.1489	72	7	0.0628
chr10:013289559	38	1	0.0232	28	3	0.0698
chr10:013372910	26	4	0.1146	31	2	0.0439
chr10:013433993	46	36	0.3922	36	13	0.1981
chr10:013434795	27	21	0.3908	42	21	0.2544
chr10:013473349	48	51	0.4668	30	24	0.3527
chr10:013474059	71	201	0.6997	87	6	0.0455
chr10:013557768	28	27	0.4428	30	5	0.1034
chr10:013557993	47	26	0.3135	43	6	0.0879
chr10:013569169	85.5	150	0.591	102	7	0.0452
chr10:013588586	140.5	16	0.0862	133	117	0.3745
chr10:013588628	102	13	0.0956	126	39	0.1743
chr10:013588693	32	20	0.3403	30	62	0.5841
chr10:013588720	35	22	0.3416	30	53	0.5456
chr10:013588875	38	6	0.1165	25	50	0.576
chr10:013636957	145	60	0.2544	66	37	0.2764
chr10:013665943	67	56	0.4079	73	8	0.0701
chr10:013684339	50	6	0.0912	58	12	0.1242
chr10:013684508	140	79	0.3175	172	210	0.4538
chr10:013684576	92	14	0.112	89	82	0.3854
chr10:013684707	66	30	0.2728	69	69	0.405
chr10:013684752	53	24	0.2722	55	53	0.3961
chr10:013684905	83	26	0.2056	88	82	0.3881
chr10:013685062	96	38	0.2462	117	16	0.0856
chr10:013685436	170	48	0.189	175	160	0.3836
chr10:013685640	50	21	0.2576	34	52	0.5098
chr10:013685705	145	70	0.2847	165	175	0.4192
chr10:013685961	131	58	0.2675	132	110	0.362
chr10:013686101	24	26	0.4715	40	86	0.5937
chr10:013686157	59	22	0.2355	75	84	0.4325
chr10:013686229	28	23	0.4038	51	53	0.4143
chr10:013686454	122	39	0.2088	121	91	0.3386
chr10:013686618	98	44	0.2703	124	132	0.4201
chr10:013686843	152	140	0.4315	183	156	0.3672
chr10:013686882	77	39	0.2947	82	128	0.515
chr10:013686982	80	35	0.2653	94	145	0.5121
chr10:013686990	60	28	0.2781	82	121	0.501
chr10:013687163	50	18	0.2294	58	24	0.2202
chr10:013687201	33	34	0.4591	52	50	0.3956
chr10:013687357	96	121	0.5094	106	72	0.3163
chr10:013693531	30	38	0.5105	33	4	0.0778
chr10:013702713	122	59	0.2851	166	148	0.3777
chr10:013702920	126	58	0.2752	162	118	0.3315
chr10:013703057	30	18	0.3313	44	75	0.5369
chr10:013722642	25.5	10	0.2453	25	9	0.1979
chr10:013738087	72	112	0.5616	62	12	0.1171
chr10:013758085	24	13	0.3093	31	4	0.0823
chr10:013764053	67	27	0.2497	83	35	0.2233
chr10:013767546	77	103	0.5242	85	24	0.1616
chr10:013775552	63	20	0.2079	65	6	0.06
chr10:013807636	47	40	0.4123	47	7	0.0931
chr10:013850324	35	11	0.2067	56	10	0.1092
chr10:013916139	21	38	0.598	25	14	0.2766
chr10:013927455	25	40	0.5683	26	4	0.0966
chr10:014041521	86	125	0.5449	73	5	0.0453
chr10:014133435	27	19	0.3674	29	5	0.1066
chr10:014202560	77	43	0.3153	69	25	0.1982
chr10:014264590	101	35	0.2224	122	41	0.1864
chr10:014264815	92	43	0.2783	66	62	0.3901
chr10:014264882	59	12	0.1443	73	43	0.2864
chr10:014264927	51	16	0.2061	49	44	0.3794
chr10:014264960	68	22	0.211	77	53	0.3192
chr10:014265065	34	23	0.3582	51	84	0.5284
chr10:014265181	60	29	0.2852	57	83	0.4976
chr10:014265252	87	37	0.2598	104	138	0.4745
chr10:014265303	48	7	0.1084	39	37	0.3924
chr10:014265352	37	12	0.2118	54	59	0.4265
chr10:014265481	107	62	0.3233	113	80	0.3253
chr10:014290528	51	3	0.0476	53	8	0.0941
chr10:014425005	40	20	0.2923	53	57	0.4226
chr10:014425123	106	35	0.2142	120	139	0.4408
chr10:014425277	24	9	0.2373	33	32	0.3976
chr10:014480453	75	87	0.4886	65	44	0.3156
chr10:014625095	38	42	0.4766	53	7	0.0834
chr10:015264281	38	46	0.4992	40	3	0.05
chr10:015479958	48	2	0.0347	36	10	0.16
chr10:015735306	15	82	0.8175	22	27	0.4549
chr10:015766710	29	2	0.0561	26	7	0.1562
chr10:016538718	21	45	0.6378	20	11	0.2732
chr10:016852495	61	43	0.3676	66	5	0.0499
chr10:016949943	39	30	0.3881	52	4	0.0508
chr10:017051445	21	13	0.3384	34	13	0.2073
chr10:017052987	32	11	0.2217	34	1	0.0215
chr10:017198950	88	132	0.5527	91	14	0.0953
chr10:017231904	78.5	29	0.2337	75	70	0.3885
chr10:017250947	34	20	0.3269	33	18	0.2712
chr10:017376818	50	5	0.0774	36	2	0.0381
chr10:017442016	60	16	0.1808	93	15	0.0994
chr10:017442218	76	24	0.2069	50	12	0.1412
chr10:017442281	89	46	0.2989	115	99	0.3695
chr10:017442671	64	52	0.4011	81	30	0.2017
chr10:017442766	58	5	0.0674	91	40	0.2305
chr10:017442861	118	34	0.1922	152	123	0.3552
chr10:017442939	26	15	0.3228	54	38	0.324
chr10:017443023	25	19	0.3854	20	39	0.5697
chr10:017443157	20	11	0.3127	16	21	0.4715
chr10:017443206	47	14.5	0.2034	49	62	0.4626
chr10:017443333	26	15	0.3228	18	43	0.6184
chr10:017443561	126	38	0.1993	92	76	0.36
chr10:017443975	147	51	0.2225	168	105	0.2985
chr10:017444017	47	5	0.0819	42	29	0.32
chr10:017444279	53	23	0.2639	59	79	0.4767
chr10:017447636	57	13	0.159	27	5	0.1136
chr10:017493871	11	29	0.6836	22	12	0.2715
chr10:017513945	52	2	0.0321	41	8	0.1183
chr10:017514468	522	247	0.2806	496	230	0.24
chr10:017516431	77	47	0.3348	67	7	0.0672
chr10:017547421	37	1	0.0238	42	14	0.1856
chr10:017563036	35	43	0.5029	47	26	0.2739
chr10:017597917	25	11	0.2671	20	23	0.4389
chr10:017598065	20	29	0.544	23	31	0.4782
chr10:017598175	78	76	0.4453	85	63	0.3354
chr10:017628756	38	5	0.0993	52	4	0.0508
chr10:017666051	32	19	0.329	34	10	0.1678
chr10:017667055	99	90	0.4283	100	76	0.341
chr10:017667107	33	3	0.0716	39	23.5	0.2912
chr10:017667135	44	16	0.2312	89	66.5	0.3372
chr10:017667388	59	27	0.2742	86	101	0.4442
chr10:017667420	22	18	0.4029	33	52	0.5172
chr10:017667468	21	10	0.2828	21	38	0.5514
chr10:017667507	148	69	0.2777	162	223	0.4837
chr10:017667678	54	7	0.0976	57	56	0.4007
chr10:017667732	31	24	0.3897	41	67	0.5264
chr10:017667760	61	25	0.2529	70	83	0.4466
chr10:017667937	217	68	0.2054	283	244	0.3698
chr10:017668443	60	31	0.2989	79	9	0.0726
chr10:017740138	43	70	0.5727	52	10	0.1166
chr10:017741816	93	85	0.4296	83	5	0.0401
chr10:017741939	123	59	0.2834	117	26	0.1317
chr10:017742364	133	74	0.3145	177	64	0.1977
chr10:017742448	22	21	0.4403	39	44	0.4343
chr10:017742677	17	34	0.6217	12	48	0.7302
chr10:017742809	94	59	0.341	133	106	0.3517
chr10:017742980	97	42	0.2632	101	80	0.3503
chr10:017774967	44	18	0.2527	64	37	0.2826
chr10:017775158	118	62	0.3023	132	215	0.5257
chr10:017775244	48.5	17	0.2247	48	77	0.5218
chr10:017775564	94	53	0.3174	102	190	0.559
chr10:017775630	84	43	0.2969	85	159	0.56
chr10:017775639	41	30	0.3763	44	77	0.5434
chr10:017775695	13	21	0.5703	28	55	0.5717
chr10:017775754	43	28	0.3495	48	35	0.3319
chr10:017775886	98	50	0.2962	121	85	0.3236
chr10:017775937	23	17	0.3789	34	49	0.495
chr10:017776053	38	13	0.2208	38	50	0.4723
chr10:017854179	46	34	0.3787	29	5	0.1066
chr10:017902289	31	17	0.3118	31	8	0.1506
chr10:017917643	31	23	0.3797	33	16	0.2487
chr10:017924113	20	12	0.3316	33	15	0.2369
chr10:017930748	42	26	0.3381	64	44	0.3189
chr10:017930872	28	2	0.058	27	7	0.1513
chr10:017944838	20	12	0.3316	28	13	0.2409
chr10:017954658	78	49	0.3412	64	21	0.183
chr10:017955010	62	39	0.3416	77	38	0.2517
chr10:017955361	95	42	0.2673	96	12	0.0789
chr10:018037759	25	11	0.2671	34	7	0.1241
chr10:018038175	49	28	0.3204	55	90	0.5267
chr10:018038247	32	9	0.1894	19	17	0.3786
chr10:018038327	130	68	0.3013	128	232	0.5522
chr10:018038389	132	70	0.3042	141.5	228	0.523
chr10:018038548	17	49	0.7029	57	208	0.7127
chr10:018038621	102	9	0.0684	95	66	0.3212
chr10:018038663	90	11	0.0922	89	68	0.3422
chr10:018038770	16	14	0.4191	15	32	0.5913
chr10:018038833	99	65	0.3512	107	190	0.5471
chr10:018039067	23	14	0.3346	42	57	0.48
chr10:018039101	37	10	0.1832	36	42	0.4425
chr10:018039922	54	39	0.3732	74	6	0.0531
chr10:018043717	37	1	0.0238	39	10	0.1495
chr10:018049684	25	17	0.3595	30	17	0.2789
chr10:018049765	175	131	0.3815	178	11	0.0407
chr10:018051106	44	88	0.6221	62	29	0.2418
chr10:018051363	38.5	2	0.0429	28	3	0.0698
chr10:018080073	29	16	0.3131	49	4	0.0538
chr10:018090741	74	53	0.3712	47	20	0.2251
chr10:018091025	43	20	0.2776	64	8	0.0792
chr10:018106763	55	51	0.4331	42	6	0.0898
chr10:018110219	20	22	0.4753	32	25	0.3474
chr10:018114885	29	6	0.1473	19	11	0.2834
chr10:018123908	66.2	24.5	0.2341	68	7	0.0663
chr10:018127178	32	47.2	0.5483	36.6	22	0.2907
chr10:018127563	49	24	0.288	44	14	0.1787
chr10:018128390	120	65	0.3087	82	13	0.098
chr10:018138134	62	51	0.4041	56	9	0.0994
chr10:018150845	50	14	0.1882	36	43	0.4483
chr10:018150914	108	19	0.1271	82	78	0.393
chr10:018150953	175	134	0.3869	192	205	0.4209
chr10:018171298	74	83	0.4803	87	7	0.0526
chr10:018183166	92	71	0.3888	79	12	0.0943
chr10:018189194	75	19	0.1732	78	8	0.0659
chr10:018191630	68	139	0.6273	64	6	0.0608
chr10:018193077	83	73	0.4202	89	13	0.091
chr10:018195468	43	63	0.5467	41	3	0.0488
chr10:018202497	62	40	0.3473	38	9	0.1398
chr10:018202681	55	1	0.0162	47	7	0.0931
chr10:018217009	95	100	0.4645	100	25	0.1458
chr10:018226316	33	10	0.2009	33	10	0.172
chr10:018226635	132	16	0.0913	85	22	0.1502
chr10:018226881	94	71	0.3837	69	11	0.0986
chr10:018245296	48	21	0.2655	51	38	0.3367
chr10:018245388	17	14	0.4045	20	16	0.3528
chr10:018246166	36	31	0.4151	47	33	0.3236
chr10:018246411	50	28	0.3161	64	49	0.3427
chr10:018246856	72	1	0.0124	53	8	0.0941
chr10:018246959	33	7	0.1502	39	11	0.1619
chr10:018247774	37	8	0.1525	24	8	0.1862
chr10:018251370	33	21	0.3444	18	33	0.5545
chr10:018265518	132	47	0.2271	138	52	0.2043
chr10:018265587	66	19	0.1923	57	49	0.3692
chr10:018265645	34	13	0.2404	30	35	0.4425
chr10:018265842	121	46	0.2388	137	82	0.2896
chr10:018265973	123	35	0.1902	124	60	0.2479
chr10:018269353	30	15	0.2925	35	5	0.09
chr10:018269493	68	37	0.3098	70	21	0.17
chr10:018269782	77	46	0.3301	69	66	0.3944
chr10:018281338	27	17	0.3421	27	3	0.0722
chr10:018311108	30	18	0.3313	37	25	0.3153
chr10:018311403	13	17	0.5182	6	24	0.7289
chr10:018311927	25	12	0.2843	27	23	0.3672
chr10:018362983	28	18	0.3467	18	13	0.33
chr10:018366038	32	34	0.4667	29	10	0.1911
chr10:018366677	42	32	0.3858	36	19.5	0.2698
chr10:018408106	28	17	0.334	32	6	0.1145
chr10:018419261	40	9	0.1575	32	16	0.2545
chr10:018420155	130	22	0.1228	112	23	0.123
chr10:018438966	25	53	0.6354	28	3	0.0698
chr10:018445830	32	13	0.2516	39	3	0.0512
chr10:018463292	42	32	0.3858	54	51	0.3913
chr10:018463392	118	51	0.2628	132	86	0.3073
chr10:018463597	99	25	0.1727	95	93	0.3999
chr10:018463713	79	23	0.194	102	32	0.1763
chr10:018463802	140	89	0.3438	157	96	0.294
chr10:018469842	25	11	0.2671	16	16	0.405
chr10:018470228	38	57	0.5525	34	11	0.1814
chr10:018497612	42	80	0.6105	44	3	0.0457
chr10:018516985	82	54	0.3519	70	27	0.2083
chr10:018547926	35	49	0.5354	57	13	0.1351
chr10:018555760	36	31	0.4151	38	26	0.318
chr10:018555880	70	76	0.4721	91	16	0.1074
chr10:018564472	90	56	0.3391	110	32	0.1656
chr10:018564766	83	45	0.309	87	114	0.4714
chr10:018564831	43	4	0.0727	41	22	0.2679
chr10:018564875	41	18	0.2662	29	47	0.5242
chr10:018564961	33	29	0.4201	32	62	0.5684
chr10:018565091	94	50	0.3049	111	155	0.4872
chr10:018565231	32	7	0.1541	38	33	0.3716
chr10:018630972	40	38	0.4391	43	15	0.1926
chr10:018707326	64	17	0.1802	79	6	0.0499
chr10:018734255	66	101	0.5576	86	21	0.143
chr10:018734784	42	55	0.5189	39	21	0.2686
chr10:018734798	55	26	0.2807	62	75	0.4515
chr10:018734944	67	41	0.3354	78	105	0.4781
chr10:018734999	15	17	0.4827	23	30	0.47
chr10:018735043	73	30	0.2533	87	80	0.385
chr10:018735153	63	35	0.3143	67	67	0.405
chr10:018735272	29	4	0.104	52	39	0.3381
chr10:018735331	121	217	0.5963	155	38	0.1433
chr10:018736332	32	62	0.6145	47	6	0.081
chr10:018736343	26	10	0.2418	27	3	0.0722
chr10:018754648	59	67	0.4833	47	5	0.0686
chr10:018846948	46	14	0.2013	30	5	0.1034
chr10:018887523	88	43	0.2873	98	32	0.1822
chr10:018896654	34	16	0.2801	37	10	0.1563
chr10:018907770	30	24	0.3975	25	11	0.2314
chr10:018908217	59	10	0.1234	51	19	0.2028
chr10:018912106	52	66	0.5111	61	15	0.144
chr10:019034508	35	27	0.3888	36	6	0.1032
chr10:019038227	95	80	0.4097	118	8	0.0446
chr10:019058586	24	29	0.4987	29	24	0.3605
chr10:019058786	90	35	0.243	80	35	0.2297
chr10:019072630	95	54	0.3191	138	93	0.3145
chr10:019072902	182	42	0.16	184	84	0.2372
chr10:019073218	50	30	0.3311	65	12	0.1123
chr10:019074827	62	22	0.2267	68	4	0.0394
chr10:019076478	98	187	0.6111	74	61	0.3595
chr10:019076941	85	240	0.6992	96	83	0.3705
chr10:019076976	32	18	0.3172	44	41	0.3881
chr10:019077221	79	33	0.2564	99	111	0.4328
chr10:019077315	60	59	0.4476	63	55	0.3728
chr10:019078141	38	16	0.2583	37	8	0.1294
chr10:019080120	50	53	0.4662	50	5	0.0648
chr10:019081479	89	132	0.5499	115	23	0.1202
chr10:019081554	85	33	0.2427	117	52	0.2324
chr10:019081742	132	46	0.2233	121	69	0.2797
chr10:019082915	74	71	0.4415	52	6	0.0738
chr10:019091807	30	3	0.0782	34	4	0.0756
chr10:019093656	27	13	0.2848	46	7	0.0949
chr10:019094001	88	65	0.3784	101	16	0.0978
chr10:019121106	29	11	0.2391	43	5	0.0745
chr10:019124130	41	40	0.4456	40	3	0.05
chr10:019133831	31	47	0.5551	35	15	0.2265
chr10:019133997	56	50	0.4239	51	34	0.3123
chr10:019154605	31	33	0.4672	42	9	0.1283
chr10:019161801	23	43	0.6059	26	13	0.2546
chr10:019179019	56	34	0.3337	62	68	0.4274
chr10:019205482	42	14	0.2163	43	5	0.0745
chr10:019229709	34	36	0.4659	26	5	0.1174
chr10:019230757	33	12	0.2315	31	5	0.1004
chr10:019241050	28	27	0.4428	39	3	0.0512
chr10:019311364	38	26	0.3608	45	14	0.1755
chr10:019311787	82	67	0.4024	102	91	0.3779
chr10:019312047	39	15	0.2414	35	38	0.4249
chr10:019312056	32	12	0.237	34	46	0.4792
chr10:019312118	126	22	0.1262	126	63	0.2541
chr10:019329389	11	20	0.5987	11	21	0.5641
chr10:019411386	75	69	0.4312	72	17	0.139
chr10:019413205	29	32	0.4761	42	16	0.2065
chr10:019424482	24	13	0.3093	34	7	0.1241
chr10:019428389	47	26	0.3135	33	3	0.0599
chr10:019432182	34	21	0.3377	35	18	0.2598
chr10:019432366	169	50	0.1962	168	119	0.3254
chr10:019432596	135	72	0.3054	144	105	0.3318
chr10:019499047	82	35	0.2605	102	36	0.194
chr10:019514186	19	12	0.343	25	12	0.2471
chr10:019515126	27	25	0.4328	38	4	0.0682
chr10:019531586	68	100	0.5477	35	15	0.2265
chr10:019533990	32	35	0.4739	35	3	0.0567
chr10:019538632	34	13	0.2404	29	14	0.248
chr10:019538755	69	13	0.1351	66	38	0.2818
chr10:019539251	94	18	0.1368	80	11	0.0862
chr10:019555865	81	23	0.1901	80	3	0.0257
chr10:019569246	165	119	0.3728	148	87	0.2859
chr10:019569681	117	71	0.3335	141	117	0.361
chr10:019569803	86.5	24	0.1865	83	78	0.3901
chr10:019569857	26	14	0.308	32	33	0.4124
chr10:019569957	109	23	0.1485	99	80	0.3549
chr10:019570035	111	26	0.1622	132	93	0.3242
chr10:019570133	46	23	0.2922	62	57	0.3849
chr10:019570347	107	42	0.2446	133	124	0.3882
chr10:019570438	119	46	0.2418	145	119	0.3584
chr10:019570812	120	21	0.1265	120	81	0.3149
chr10:019570922	83	39	0.2794	93.5	176	0.5615
chr10:019570996	37	0	0.0022	33	29	0.3744
chr10:019571034	147	40	0.1834	176	116	0.3098
chr10:019571265	41	13	0.208	36	37	0.4116
chr10:019571279	62	27	0.2645	51	65	0.4644
chr10:019571427	116	57	0.2884	125	97	0.3457
chr10:019571930	76	33	0.2638	91	6	0.0436
chr10:019571959	20	20	0.4517	23	9	0.2114
chr10:019572751	25	14	0.3164	29	11	0.2061
chr10:019588674	32	20	0.3403	21	17	0.3555
chr10:019588763	41	10	0.1684	47	38	0.3551
chr10:019588806	22	15	0.3602	23	13	0.2785
chr10:019613221	29	42	0.5438	43	7	0.1008
chr10:019615095	24	157	0.843	22	11	0.2548
chr10:019625964	30	68	0.6509	23	11	0.2465
chr10:019627243	62	63	0.4557	69	77	0.4316
chr10:019627308	82	46	0.3163	86	138	0.5219
chr10:019627349	38	19	0.2923	34	78.5	0.6107
chr10:019627408	204	58	0.19	167	190	0.4364
chr10:019627477	123	22	0.1289	76	85	0.4322
chr10:019653555	53	29	0.3111	56	49	0.3733
chr10:019653648	35	28	0.3975	55	85	0.5125
chr10:019653808	34	20	0.3269	33	33	0.405
chr10:019653927	74	46	0.3389	82	98	0.4485
chr10:019653984	51	18	0.2259	60	46	0.343
chr10:019654008	46	26	0.3181	59	88	0.5036
chr10:019654064	68	49	0.3727	80	129	0.5231
chr10:019654140	90	49	0.3099	91	172	0.5625
chr10:019654316	62	35	0.3177	55	126	0.609
chr10:019654485	27	4	0.1108	19	15	0.3499
chr10:019654697	55	16	0.194	60	29	0.2479
chr10:019654915	64	37	0.3229	72	71	0.4016
chr10:019655133	62	4	0.0516	83	3	0.0248
chr10:019659624	83	63	0.3849	76	13	0.1049
chr10:019685049	85	67	0.3938	82	6	0.0481
chr10:019690014	27	3	0.0861	34	8	0.1392
chr10:019715461	22	10	0.2735	26	5	0.1174
chr10:019743422	27	49	0.5988	33	10	0.172
chr10:019760101	48	83	0.5874	37	4	0.07
chr10:019766402	36	10	0.1873	57	7	0.078
chr10:019832065	21	39	0.6042	24	39	0.5248
chr10:019849895	34	12	0.2262	35	1	0.0209
chr10:019867762	27	51	0.6084	28	3	0.0698
chr10:019868137	51	0	0.0016	48	8	0.1028
chr10:019868331	62	4	0.0516	43	30	0.3222
chr10:019868386	43	39	0.4277	63	68	0.4235
chr10:019868521	28	8	0.1919	25	55	0.5991
chr10:019868664	49	46	0.4362	52	132	0.6331
chr10:019868743	81	40	0.2895	104	138	0.4745
chr10:019868757	37	4	0.0835	49	39	0.3515
chr10:019868800	185	30	0.1182	169	138	0.3573
chr10:019868901	48	34	0.3687	81	127	0.5161
chr10:019868954	64	27	0.2583	68	121	0.5476
chr10:019869082	53	34	0.346	65	126	0.5687
chr10:019869154	18	23	0.5126	18	49	0.6487
chr10:019869247	85	44.5	0.3016	102	172	0.5343
chr10:019869283	38	27	0.3695	46	45	0.3997
chr10:019869372	25	11	0.2671	25	33	0.473
chr10:019870037	35	2	0.047	41	8	0.1183
chr10:019886782	24	18	0.3823	13	26	0.5756
chr10:019886951	32	28	0.419	39	26	0.3124
chr10:019889937	127	83	0.3501	103	16	0.0961
chr10:019891158	88	69	0.3926	117	19	0.0999
chr10:019903375	22	16	0.3751	14.5	16	0.4288
chr10:019906615	21	13	0.3384	16	18	0.4335
chr10:019925094	20	21	0.4638	32	9	0.1618
chr10:019945664	22	10	0.2735	24	15	0.299
chr10:019960981	33	3	0.0716	35	4	0.0737
chr10:019965321	35	12	0.2212	31	14	0.2358
chr10:019984604	51	7	0.1027	41	7	0.1052
chr10:019986639	20.5	10	0.2877	26	17	0.3084
chr10:019986969	51	11	0.1518	50	10	0.1207
chr10:019986992	47	6	0.0964	40	7	0.1076
chr10:019987047	25	12	0.2843	18	12	0.3127
chr10:019989220	41	44	0.4692	42	25	0.2887
chr10:019993012	47	7	0.1105	45	8	0.1089
chr10:019993509	43	14	0.2123	50	22	0.2309
chr10:020007384	40	23	0.3219	46	18	0.2109
chr10:020010454	47	13	0.1864	49	6	0.078
chr10:020026471	51	12	0.1633	48	12	0.1462
chr10:020031710	41	0	0.002	47	3	0.0429
chr10:020031822	16	42	0.683	18.5	29	0.5157
chr10:020031912	33	16	0.2861	31	31	0.405
chr10:020031944	63	46	0.3758	72	94	0.4704
chr10:020032152	151	84	0.3144	171	162	0.392
chr10:020032586	86	87	0.4546	135.3	126	0.388
chr10:020032624	58	5	0.0674	51	44	0.3701
chr10:020032655	17	14	0.4045	25	24	0.3952
chr10:020032735	153	63	0.2535	186	182	0.3998
chr10:020067592	34	6	0.1285	20	19	0.3928
chr10:020067697	123	45	0.2319	123	149	0.4519
chr10:020067764	68	39	0.3211	90	128	0.4918
chr10:020067775	20	22	0.4753	18	59	0.6897
chr10:020120393	79	3	0.0313	70	10	0.0893
chr10:020206585	28	21	0.3822	34	11	0.1814
chr10:020212418	34	20	0.3269	22	22	0.405
chr10:020236805	10	22	0.6432	11	31	0.656
chr10:020237558	69	87	0.5095	80	14	0.107
chr10:020267839	114	29	0.1736	159	46	0.1647
chr10:020268054	119	95	0.3968	159	107	0.3142
chr10:020268653	51	38	0.3805	65	56	0.3697
chr10:020268843	17	39	0.6533	24	15	0.299
chr10:020352066	110	102	0.4331	98	20	0.1224
chr10:020352835	46	86	0.6061	29	9	0.1755
chr10:020389621	27	44	0.5728	36	7	0.1181
chr10:020444858	63	12	0.1364	69	54	0.3476
chr10:020635579	36	31	0.4151	53	3	0.0382
chr10:020661903	49	176	0.7472	45	11	0.1435
chr10:020671883	157	43	0.1844	172	33	0.1158
chr10:020672223	42	33	0.3931	69	18	0.1513
chr10:020672268	136.5	34	0.1706	178	150.5	0.3653
chr10:020672311	9	35	0.7607	30	85	0.6581
chr10:020672350	7	34	0.7983	9	47	0.7789
chr10:020672479	116	51	0.2661	137	178	0.4693
chr10:020672540	92	45	0.2875	107	134	0.4601
chr10:020672603	34	28	0.4044	32	59	0.5562
chr10:020740723	46	39	0.4114	47	34	0.3301
chr10:020748214	50	11	0.1544	60	31	0.2605
chr10:020775173	42	13	0.2041	31	37	0.4481
chr10:020775293	68	29	0.2604	77	33	0.2261
chr10:020783590	63	19	0.1996	79	58	0.3333
chr10:020803145	45	46	0.4572	62	9	0.0907
chr10:020807864	42	30	0.3707	31	9	0.1661
chr10:020811332	70	29	0.2549	61	13	0.1274
chr10:020811854	24	33	0.5309	37	4	0.07
chr10:020812831	89	81	0.4286	59	8	0.0853
chr10:020812865	48	42	0.419	36	7	0.1181
chr10:020820510	80	81	0.4548	80	23	0.1641
chr10:020829728	37	9	0.1681	41	10	0.1433
chr10:020878595	71	34	0.2832	87	15	0.1055
chr10:020878702	49	3	0.0494	40	18	0.235
chr10:020878827	47	2	0.0354	30	14	0.2418
chr10:020878888	53.5	32	0.3304	75	86	0.4383
chr10:020879113	103	36	0.2239	119	43	0.1976
chr10:020879599	194	65	0.2165	268	165	0.2954
chr10:020879704	47	30	0.3449	45	77	0.5378
chr10:020880047	72	41	0.3196	88	33	0.2037
chr10:020880442	126	40	0.2076	148	57	0.2079
chr10:020880517	36	21	0.325	41	60	0.4988
chr10:020880569	97	6	0.0492	81	52	0.3042
chr10:020880614	67	9	0.1005	95	54	0.2791
chr10:020880657	15	17	0.4827	14	21	0.5046
chr10:020880930	99	40	0.25	92	111	0.4509
chr10:020881020	42	9	0.1512	46	65	0.4901
chr10:020881095	53	29	0.3111	72	72	0.405
chr10:020881206	48	20	0.2561	51	63	0.4567
chr10:020881488	27	13	0.2848	29	52	0.5493
chr10:020908795	66	1	0.0135	36	4	0.0718
chr10:020908973	32	29	0.4276	30	5	0.1034
chr10:020916649	23	13	0.3185	28	12	0.2267
chr10:020972108	130	60	0.2757	72	6	0.0545
chr10:021007741	72	83	0.4871	66	6	0.0591
chr10:021010539	37	51	0.5316	48	3	0.042
chr10:021015602	36	25	0.3642	57	41	0.3288
chr10:021015741	84	51	0.3336	96	180	0.5606
chr10:021016073	26	21	0.3998	16	43	0.6457
chr10:021016148	66	34	0.2983	54	68	0.4614
chr10:021016200	83	28	0.2179	67	56	0.3627
chr10:021016405	103	60	0.3245	98	19	0.117
chr10:021062545	17	13	0.387	29	11	0.2061
chr10:021086404	42	39	0.4335	33	33	0.405
chr10:021096535	31	27	0.4179	24	9	0.2045
chr10:021099301	107	39	0.2312	118	42	0.1953
chr10:021101770	72	33	0.2744	44	17	0.2088
chr10:021102242	78	42	0.3076	89	51	0.2808
chr10:021110840	34	13	0.2404	24	8	0.1862
chr10:021121186	92	60	0.3497	100	26	0.1507
chr10:021130890	31	15	0.2857	39	1	0.0188
chr10:021131759	30	4	0.1009	34	2	0.0402
chr10:021146510	11	26	0.6596	23	9	0.2114
chr10:021147982	77	85	0.4763	85	27	0.1781
chr10:021175088	48	18	0.2367	42	8	0.1158
chr10:021185054	57	41	0.3723	45	3	0.0447
chr10:021186012	42	53	0.5096	53	3	0.0382
chr10:021190723	23	50	0.6412	21	11	0.2637
chr10:021212259	122	41	0.2171	84	14	0.1024
chr10:021214322	53	8	0.1117	60	4	0.0444
chr10:021347081	18	32	0.5937	39	11	0.1619
chr10:021421741	25	10	0.249	27	8	0.1691
chr10:021432430	24	16	0.355	27	8	0.1691
chr10:021437963	112	15	0.0999	70	30	0.2262
chr10:021468664	47	36	0.3871	48	9	0.1141
chr10:021475705	55	6	0.0836	45	4	0.0583
chr10:021529710	29	34	0.4912	34	4	0.0756
chr10:021544504	43	0	0.0019	52	3	0.0389
chr10:021546820	84	96	0.4849	82	14	0.1047
chr10:021548283	126.5	143	0.4822	156	11	0.0462
chr10:021549116	148	170	0.4862	131	48	0.1998
chr10:021555037	98	146	0.551	124	39	0.1766
chr10:021568278	43	7	0.1195	44	9	0.1232
chr10:021571011	30	55	0.6013	36	3	0.0552
chr10:021573755	56	91	0.5723	63	4	0.0424
chr10:021576648	63	30	0.2821	73	25	0.1894
chr10:021577736	38	12	0.2074	23	21	0.3834
chr10:021601936	66	18	0.1841	51	18	0.1943
chr10:021602081	46	41	0.4235	75	71	0.3919
chr10:021602178	29	16	0.3131	37	35	0.3917
chr10:021602184	75	82	0.4739	82	36	0.2304
chr10:021602400	86	40	0.2773	80	38	0.2446
chr10:021602473	60	64	0.4677	59	8	0.0853
chr10:021603499	106	75	0.3684	69	22	0.1788
chr10:021638428	39	24	0.3368	42	12	0.1636
chr10:021642888	52	34	0.3503	67	13	0.1173
chr10:021643429	24	13	0.3093	27	16	0.2879
chr10:021711163	125	73	0.325	122	24	0.1184
chr10:021711415	126	45	0.2276	108	26	0.1411
chr10:021712418	44	22	0.2922	61	45	0.3344
chr10:021712962	94	32	0.2194	104	68	0.3081
chr10:021712979	51	20	0.2448	71	96	0.4792
chr10:021713098	28	11	0.2456	34	38	0.432
chr10:021713367	115	55	0.2829	142	39	0.1577
chr10:021713785	85	70	0.4043	84	49	0.2844
chr10:021713830	54	20	0.2344	56	74	0.4734
chr10:021713921	25	5	0.1434	11	19	0.5394
chr10:021714003	88	49	0.3147	116	143	0.4562
chr10:021714076	47	42	0.4241	79	97	0.4552
chr10:021714199	31	20	0.3475	39	26	0.3124
chr10:021714230	76	24	0.2069	107	64	0.2895
chr10:021714433	68.5	23	0.2172	81.5	86	0.418
chr10:021715937	52	18	0.2225	67	18	0.1551
chr10:021730145	19	20	0.4644	32	8	0.1466
chr10:021778098	73	34	0.2776	111	35	0.177
chr10:021778341	16	16	0.4517	23	23	0.405
chr10:021778609	62	46	0.3795	97	62	0.3033
chr10:021860684	87	43	0.2896	91	92	0.4076
chr10:021860751	47	27	0.3216	77	62	0.3541
chr10:021860890	18	17	0.4377	31	34	0.4274
chr10:021862580	234	249	0.4672	199	120	0.2911
chr10:021868539	36	21	0.325	34	38	0.432
chr10:021868619	103	36	0.2239	100.5	156	0.5137
chr10:021869030	35	12	0.2212	33	12	0.1992
chr10:021869151	303.5	125	0.2535	384	186	0.248
chr10:021869764	29	16.3	0.3171	36.7	21	0.2807
chr10:021869952	47	18	0.2405	55	24	0.2294
chr10:021870144	254.5	117.5	0.2757	296.5	304	0.411
chr10:021870239	31	11	0.2272	49	10	0.1228
chr10:021870462	33	13	0.2459	45	33	0.3331
chr10:021871242	72	14	0.1388	66.5	43.5	0.3082
chr10:021871436	94	42	0.2693	122	108	0.376
chr10:021878198	97.5	33	0.2184	107.5	62.5	0.2837
chr10:021878248	141	33	0.162	149	72	0.2476
chr10:021878292	22	14	0.3446	27	25	0.3867
chr10:021878340	46.5	31	0.3548	51.5	65	0.462
chr10:021879073	55	18	0.213	64	35	0.2715
chr10:021879162	330	119	0.2292	342	334	0.3993
chr10:021879529	91	34.3	0.2373	120	45	0.2036
chr10:021879948	125	73	0.325	142	40	0.1611
chr10:021911059	67	14	0.1476	59	26	0.2311
chr10:021911330	110	59	0.3067	111	46	0.2202
chr10:021911565	30.5	13	0.2608	36	13.5	0.2041
chr10:021993151	47.5	22	0.2767	52.5	72	0.4827
chr10:021993238	192	76	0.2461	218	180	0.3598
chr10:021993543	116	57	0.2884	112	84	0.338
chr10:021993972	160	75	0.2788	195	193	0.4025
chr10:021994061	167	72	0.2623	202.5	173	0.3677
chr10:021994106	49	30	0.3356	39	19	0.2495
chr10:021994373	97.5	41	0.2576	118	75	0.3021
chr10:021994439	410.5	177.5	0.2627	461.5	268	0.2833
chr10:022001606	24	25	0.4618	27	13	0.2476
chr10:022002943	76	78	0.4582	55	4	0.0482
chr10:022003160	50	23	0.2753	49	23	0.2426
chr10:022026538	73	28	0.2405	87	9	0.0664
chr10:022065456	18	18	0.4517	20	15	0.3383
chr10:022200895	48	9	0.1349	26	10	0.2085
chr10:022200975	54	0	0.0015	47	0	0.0014
chr10:022328960	91	35	0.241	97	46	0.2442
chr10:022329145	119	133	0.4794	145	88	0.2924
chr10:022364666	83	25	0.1993	91	22	0.1417
chr10:022364968	174	143	0.4038	211	113	0.2672
chr10:022365135	189	81	0.2611	223	231	0.4135
chr10:022365229	84	103	0.5025	105	63	0.2901
chr10:022373825	97	60	0.3377	110	35	0.1783
chr10:022374093	61	32	0.3021	55	13	0.1393
chr10:022378580	48	31	0.3476	60	56	0.3885
chr10:022378676	60	66	0.4754	40	31	0.3455
chr10:022450538	42	8	0.1368	35	3	0.0567
chr10:022450564	27	14	0.3001	42	25	0.2887
chr10:022450658	46	16	0.2235	52	32	0.2955
chr10:022450783	99	48	0.2857	110	168	0.5096
chr10:022450845	58	35	0.3323	75	116	0.5127
chr10:022450902	59	43	0.3753	85	137	0.523
chr10:022451113	20	23	0.4864	25	26	0.4144
chr10:022451204	21	13	0.3384	36	37	0.4116
chr10:022451246	26	16	0.337	36	53	0.5003
chr10:022451354	31	2	0.0527	67	5	0.0492
chr10:022451563	35	18	0.2982	38	42	0.4293
chr10:022451603	32	20	0.3403	27	56	0.5849
chr10:022451675	54	31	0.3214	49	72	0.4999
chr10:022451739	30	9	0.1994	40	20	0.2544
chr10:022451793	59	65	0.4758	92	85	0.3861
chr10:022467544	69	44	0.3446	50	4	0.0528
chr10:022501288	30	96	0.7246	25	13	0.2621
chr10:022504847	28	17	0.334	28	21	0.3382
chr10:022532041	26	14	0.308	21	18	0.3686
chr10:022532947	54	33	0.3352	56	15	0.1548
chr10:022533201	80	40	0.292	67	20	0.1694
chr10:022534309	33	18	0.3106	34	3	0.0583
chr10:022536104	74	68	0.4309	60	12	0.1205
chr10:022537494	201	197	0.4468	248	82	0.1838
chr10:022537611	103	23	0.1558	95	26	0.1574
chr10:022539377	188	143	0.3853	187	209	0.432
chr10:022540119	43	123	0.7018	72	19	0.1528
chr10:022543181	19	46	0.6654	25	8	0.1801
chr10:022561526	23	8	0.2242	15	15	0.405
chr10:022562929	37	13	0.2254	45	18	0.2146
chr10:022563388	60	25	0.256	51	10	0.1186
chr10:022563648	47	14	0.1979	54	19	0.1938
chr10:022563903	87	36	0.2546	99	36	0.1987
chr10:022577820	43	79	0.6019	41	12	0.1669
chr10:022588291	85	30	0.2257	85	23	0.156
chr10:022588601	46	38	0.4051	63	20	0.1782
chr10:022599935	70	85	0.5001	80	19	0.1396
chr10:022673198	49	100	0.6268	69	7	0.0654
chr10:022783731	65	70	0.4701	68	8	0.0749
chr10:022787095	33	26	0.3938	42	3	0.0477
chr10:022806735	35	15	0.2617	24	6	0.147
chr10:022813176	35	26	0.3799	32	4	0.08
chr10:022847597	29	11	0.2391	27	4	0.0934
chr10:022896960	83	68	0.4031	79	7	0.0576
chr10:022919744	41	44	0.4692	44	27	0.2949
chr10:023068427	118	52	0.2666	105	46	0.2299
chr10:023069014	37	18	0.2867	53	19	0.1967
chr10:023069781	60	6	0.0772	25	24	0.3952
chr10:023069882	67	40	0.3299	52	89	0.5379
chr10:023069890	29	32	0.4761	43	65	0.5069
chr10:023070253	37	20	0.3086	35	83	0.6171
chr10:023070376	239	84	0.2247	248	188.5	0.341
chr10:023070648	94	87	0.4327	153	101	0.3101
chr10:023174380	80	44	0.3121	63	2	0.0222
chr10:023200708	29	64	0.6448	43	7	0.1008
chr10:023300432	46	57	0.5051	36	10	0.16
chr10:023323874	66	45	0.3599	43	4	0.0608
chr10:023329402	47	53	0.4816	33	7	0.1274
chr10:023394860	51	41	0.3986	56	7	0.0793
chr10:023397249	20	50	0.6725	29	8	0.1593
chr10:023406896	72	2	0.0234	77	8	0.0667
chr10:023433122	24	19	0.395	22	12	0.2715
chr10:023437876	45	18	0.2485	50	4	0.0528
chr10:023506149	85	17	0.142	61	8	0.0828
chr10:023506530	184	48	0.1771	167	29	0.106
chr10:023506935	136	81	0.3293	170	116	0.3172
chr10:023507009	85	4	0.0382	47	23	0.2503
chr10:023507092	81	36	0.2683	78	56	0.3284
chr10:023512772	22	11	0.2927	28	8	0.164
chr10:023516801	93	112	0.498	112	85	0.3407
chr10:023516856	76	36	0.281	128	113	0.3754
chr10:023516925	146	51	0.2237	142	234	0.5286
chr10:023516966	48	11	0.1598	51	24	0.243
chr10:023517141	40	9	0.1575	58	13	0.1331
chr10:023526195	91.8	37	0.2496	85	13	0.0948
chr10:023529838	29	9	0.2049	39	8	0.1236
chr10:023674335	38	54	0.5392	41	7	0.1052
chr10:023690263	61	29	0.2818	38	6	0.0983
chr10:023699191	22	19	0.4159	27	20	0.3355
chr10:023699291	163	17	0.0795	158	12	0.0495
chr10:023705395	18	44	0.6675	22	9	0.2189
chr10:023852390	50	5	0.0774	35	12	0.1901
chr10:023868773	30	19	0.3433	29	4	0.0875
chr10:023869145	52	22	0.259	77	65	0.365
chr10:023869202	25	25	0.4517	31	44	0.4911
chr10:023869329	30	37	0.5039	51	104	0.581
chr10:023869421	102	86	0.41	81	33	0.2174
chr10:023884514	23	33	0.5414	21	10	0.2457
chr10:023884653	82	25	0.2012	72	23	0.179
chr10:023885464	101	104	0.459	103	15	0.0907
chr10:023893499	108	66	0.335	118	33	0.1602
chr10:023899935	33	23	0.3651	35	16	0.2379
chr10:023910431	27	20	0.3793	26	11	0.2245
chr10:023919271	19	63	0.7313	29	3	0.0676
chr10:023940876	68	2	0.0248	77	6	0.0511
chr10:023943147	55	38	0.3629	64	39	0.2934
chr10:023943334	101	33	0.2124	111	149	0.4774
chr10:023943471	92	50	0.3095	106	207.5	0.5712
chr10:023943536	79	16	0.1436	64	50	0.3473
chr10:023943610	81	44	0.3094	107	110	0.4117
chr10:023943871	107	66	0.3371	138	84	0.293
chr10:024016568	33	8	0.1678	63	13	0.1238
chr10:024028906	19	78	0.7711	27	8	0.1691
chr10:024037228	72	79	0.4748	89	15	0.1034
chr10:024037605	49	23	0.2794	55	6	0.0701
chr10:024052851	34	5	0.1097	28	4	0.0903
chr10:024057745	30	1	0.0292	30	4	0.0848
chr10:024101925	22	18	0.4029	38	5	0.0835
chr10:024167165	40	10	0.1719	37	11	0.1692
chr10:024168357	79	41	0.2998	85	18	0.1265
chr10:024205459	40	0	0.0021	30	16	0.2669
chr10:024254959	30	20	0.3549	56	44	0.3486
chr10:024315473	39	23	0.3274	48	58	0.4512
chr10:024315592	49	37	0.3837	37	68	0.5554
chr10:024315603	29	26	0.425	31	31	0.405
chr10:024315750	161	227	0.5374	221	217	0.4006
chr10:024316036	123.5	49	0.2466	122	30	0.1437
chr10:024316498	43	33	0.3875	25	16	0.3039
chr10:024317139	76	21	0.186	55	19	0.1909
chr10:024335839	47	59	0.5083	29	4	0.0875
chr10:024347353	38	63.5	0.579	47	11	0.1382
chr10:024368304	47	85	0.5982	63	5	0.0521
chr10:024417900	36	37	0.4585	53	30	0.2784
chr10:024431106	56	3	0.0435	32	5	0.0976
chr10:024431580	34	13	0.2404	42	47	0.4323
chr10:024431760	122	50	0.2527	95	170	0.549
chr10:024431903	44	16	0.2312	42	77	0.5549
chr10:024431925	73	44	0.332	58	78	0.4778
chr10:024432179	64	24	0.2365	64	29	0.2361
chr10:024432186	38	1	0.0232	25	5	0.1215
chr10:024487643	42	28	0.3548	45	24	0.2667
chr10:024502965	66	0	0.0012	74	9	0.0771
chr10:024556012	49.5	18	0.2312	46	3	0.0438
chr10:024556652	41	7	0.1246	27	5	0.1136
chr10:024585826	33	5	0.1127	44	4	0.0595
chr10:024589627	34	3	0.0697	35	3	0.0567
chr10:024589755	41	22	0.307	39	68	0.5424
chr10:024589879	39	32	0.4035	47	58	0.4564
chr10:024589989	60.5	20	0.2146	60	70	0.4426
chr10:024590074	34	25	0.3775	23	33	0.4938
chr10:024590531	31	12	0.2428	45	3	0.0447
chr10:024647239	45	48	0.4677	58	18	0.175
chr10:024648188	132	73	0.3132	104	26	0.1458
chr10:024720211	30	6	0.1431	29	8	0.1593
chr10:024736123	37	19	0.2978	39	26	0.3124
chr10:024743497	60	3	0.0408	69	10	0.0905
chr10:024749160	44	1	0.0201	51	2	0.0272
chr10:024758666	103	20	0.1384	98	21	0.1277
chr10:024806871	14	17	0.4998	12	21	0.5427
chr10:024816834	43	14	0.2123	24	6	0.147
chr10:024832498	51	31	0.334	50	9	0.11
chr10:024839057	50	22	0.2666	71	30	0.2237
chr10:024844188	9	36	0.7657	6	39	0.8135
chr10:024860142	197	205	0.4616	201	109	0.2697
chr10:024865845	46	36	0.3922	49	49	0.405
chr10:024918405	28	15	0.3069	25	11	0.2314
chr10:024919857	59	12	0.1443	51	8	0.0974
chr10:024919928	68	11	0.1184	61	36	0.2868
chr10:024920024	62	19	0.2022	73	59	0.355
chr10:024925990	24	43	0.5957	29	16	0.2736
chr10:024966166	23	14	0.3346	35	3	0.0567
chr10:024970415	36	22	0.3353	38	5	0.0835
chr10:024970420	47	5	0.0819	35	2	0.0391
chr10:024988437	19	86	0.7879	24	11	0.2387
chr10:024991138	34	0	0.0024	37	0	0.0018
chr10:025016579	71	3	0.0347	61	22	0.1976
chr10:025016597	46	51	0.4773	60	125	0.5862
chr10:025016706	94.5	46	0.2865	91	172	0.5625
chr10:025016783	86	39	0.2723	92	179	0.5696
chr10:025016864	24	23	0.4413	37	73	0.5729
chr10:025016939	88	59.5	0.3579	72	68	0.3913
chr10:025017399	37	29	0.3926	43	5	0.0745
chr10:025034325	74	16	0.1518	71	46	0.3062
chr10:025079246	32	28	0.419	25	28	0.4325
chr10:025079526	98	47	0.2835	137	175	0.4651
chr10:025079590	33.5	19	0.319	37	100	0.6475
chr10:025079720	41	4.3	0.0811	31	32.3	0.4149
chr10:025079785	62	29	0.2786	69	76	0.4284
chr10:025079856	36	12	0.2164	38	43	0.435
chr10:025079924	57	8	0.1046	63	51	0.3553
chr10:025080000	125	32	0.1745	109	90	0.3598
chr10:025080495	160	41	0.1746	155	55	0.1947
chr10:025118393	48	22	0.2746	47	5	0.0686
chr10:025146881	22	28	0.5116	21	9	0.2269
chr10:025150831	67	11	0.12	61	3	0.0334
chr10:025153519	129	73	0.3181	119	18	0.0937
chr10:025154391	25	59	0.6599	28	5	0.11
chr10:025196837	34	17	0.2924	37	29	0.3481
chr10:025208846	48	12	0.1717	48	6	0.0795
chr10:025240438	40	17	0.26	33	3	0.0599
chr10:025246925	24	7	0.1953	39	6	0.096
chr10:025257223	29	40	0.5317	27	7	0.1513
chr10:025304977	39	37	0.4388	47	42	0.3783
chr10:025353010	54	15	0.187	39	11	0.1619
chr10:025354082	33	4	0.0926	43	8	0.1134
chr10:025428177	37	19	0.2978	60	13	0.1292
chr10:025434016	50	27	0.3083	57	34	0.289
chr10:025452499	20	12	0.3316	34	3	0.0583
chr10:025602691	50	5	0.0774	39	13	0.1857
chr10:025630274	136	112	0.4043	117	12	0.0657
chr10:025649638	66	81	0.5027	72	4	0.0373
chr10:025650106	41.5	23.5	0.3185	35.5	11	0.1751
chr10:025728920	35	23	0.3516	41	12	0.1669
chr10:025755054	55	86	0.5628	66	42	0.3024
chr10:025792006	28	2	0.058	52	8	0.0957
chr10:025797714	71	2	0.0238	48	12	0.1462
chr10:025797876	36	20	0.3145	22	50	0.6068
chr10:025797972	25	15	0.3314	33	54	0.5266
chr10:025798026	27	8	0.1976	23	35	0.5084
chr10:025798123	35	23	0.3516	27	64	0.6169
chr10:025798167	42	21	0.2923	50	83	0.5303
chr10:025798251	26	32	0.5033	48	67	0.4871
chr10:025798420	15	17	0.4827	21	46	0.5979
chr10:025798493	92	26	0.1893	106	96	0.3814
chr10:025798600	55	26	0.2807	80	45	0.2771
chr10:025798779	82	70	0.413	100	76	0.341
chr10:025868940	20	12	0.3316	23	7	0.173
chr10:025922369	69	44	0.3446	66	15	0.1346
chr10:026017463	108	146	0.5269	155	15	0.0621
chr10:026054102	50	4	0.0632	62	7	0.0722
chr10:026074182	75	16	0.1501	66	9	0.0857
chr10:026091365	17	31	0.5998	31	26	0.3636
chr10:026093556	145	67	0.2759	195	112	0.2811
chr10:026093621	48	16	0.2162	55	45	0.3578
chr10:026093867	27	23	0.4126	28	18	0.3048
chr10:026093942	77.5	26	0.217	110	73	0.3113
chr10:026093982	39	17	0.2649	52	97	0.5592
chr10:026093991	42	30	0.3707	63	64	0.4088
chr10:026094070	35	15	0.2617	32	28	0.3734
chr10:026094091	17	14	0.4045	28	59	0.5887
chr10:026094183	122	25	0.1448	96	119	0.4576
chr10:026094227	82.5	30	0.2309	73	89	0.4534
chr10:026094232	51	29	0.3194	56	84	0.505
chr10:026094509	201.5	82	0.2512	213	187	0.3741
chr10:026094823	214	82	0.2401	230	252	0.4272
chr10:026094917	34	34	0.4517	54	109	0.5785
chr10:026094974	47	37	0.3936	56	144	0.6362
chr10:026095077	88	38	0.2627	91	132	0.4967
chr10:026095121	92	32	0.2231	121	129	0.4205
chr10:026095183	34	15	0.2673	29	48	0.5294
chr10:026095494	67	33	0.289	71	35	0.2515
chr10:026095845	190	47	0.1695	146	84	0.2815
chr10:026284467	39	34	0.4181	49	14	0.1635
chr10:026395495	25	33	0.5207	35	6	0.1058
chr10:026415187	67	33	0.289	102.5	80	0.347
chr10:026415383	30	19	0.3433	25	27	0.4236
chr10:026472223	68	95	0.535	64	5	0.0514
chr10:026472281	61	23	0.2375	35	7	0.121
chr10:026492183	39	95	0.6671	61	42	0.3193
chr10:026492282	146	66	0.2715	119	62	0.2619
chr10:026564942	25	7	0.189	32	8	0.1466
chr10:026630406	26	15	0.3228	30	4	0.0848
chr10:026669596	36	6	0.1222	38	6	0.0983
chr10:026824112	24	15	0.3405	27	8	0.1691
chr10:026875257	38	27	0.3695	41	21	0.259
chr10:026909039	38	28	0.378	39	8	0.1236
chr10:026927205	101	69	0.3603	85	38	0.2336
chr10:027278998	67	10	0.1103	74	10	0.0849
chr10:027336584	74	77	0.4616	79	33	0.2217
chr10:027336629	81	95	0.4914	118	111	0.3904
chr10:027569792	15	40	0.6863	18	13	0.33
chr10:027779754	77	72	0.4352	80	10	0.079
chr10:027794385	61	36	0.3274	56	89	0.5195
chr10:027794501	85	38	0.2695	82	155.2	0.5629
chr10:027794578	44	15	0.22	43	46	0.4213
chr10:027794802	56	34	0.3337	58	127	0.5982
chr10:027794842	174	115	0.3526	162	108	0.3122
chr10:027795232	136	41	0.1992	99	83	0.3634
chr10:027795739	48	28	0.3249	17	32	0.561
chr10:027795937	42	8	0.1368	29	11	0.2061
chr10:027796017	98.5	66	0.3558	96	111	0.4404
chr10:027796323	30	26	0.4167	21	16	0.3418
chr10:027823974	26	13	0.2926	32	11	0.1905
chr10:028205554	51	3	0.0476	51	12	0.1388
chr10:028212800	95	106	0.479	86	9	0.0671
chr10:028212907	24	29	0.4987	19	13	0.3183
chr10:028772474	20	21	0.4638	17	23	0.479
chr10:028772567	34.4	14.8	0.2625	26	15	0.2825
chr10:028805010	33	43	0.5176	35	25	0.3274
chr10:028858292	14	37	0.6843	33	4	0.0778
chr10:028863481	19	12	0.343	21	25	0.4474
chr10:028863560	54	6	0.085	54	18	0.1855
chr10:028866550	191	47	0.1688	205	206	0.4062
chr10:028866626	31	9	0.1943	16	17	0.4196
chr10:028866743	58	10	0.1253	71	60	0.3652
chr10:028866809	79	13	0.1201	72	47	0.3078
chr10:028866884	32	26	0.4012	46	56	0.4531
chr10:028866920	98	23	0.1625	100	111	0.4304
chr10:028866989	155.5	68	0.265	166	199	0.4493
chr10:028867142	300	109	0.2305	274	263	0.3952
chr10:028867340	144	126	0.4189	174	147	0.3651
chr10:028868108	179	67	0.2359	198	28	0.0881
chr10:029033078	49	14	0.1913	36	45	0.4596
chr10:029033166	127	68	0.3063	110	144	0.4711
chr10:029081303	59	40	0.3586	68	81	0.4477
chr10:029081418	44	35	0.3961	69	130	0.5617
chr10:029081513	75	56	0.381	91	156	0.5384
chr10:029081566	36	10	0.1873	41	20	0.2497
chr10:029081588	73	15	0.1454	75	105	0.4879
chr10:029081626	53	13	0.1689	48	67	0.4871
chr10:029081780	19	11	0.3238	19	34	0.5486
chr10:029081884	57	28	0.2885	70	121	0.5404
chr10:029081909	41	13	0.208	40	53	0.4741
chr10:029082007	62	24	0.2423	59	79	0.4767
chr10:029082030	100	44	0.2663	88	23	0.1514
chr10:029122730	39	47	0.4981	22	8	0.1997
chr10:029194599	23	10	0.2648	30	19	0.3016
chr10:029253214	29	17	0.3262	48	10	0.1251
chr10:029254026	32	98	0.7157	41	37	0.3806
chr10:029254545	165	136	0.4045	189	157	0.3612
chr10:029254759	228	49	0.1506	126	11	0.0565
chr10:029255334	138	24	0.1257	58	25	0.2272
chr10:029255376	64	32	0.2921	87	116	0.4757
chr10:029255545	35	11	0.2067	44	82	0.5589
chr10:029255655	90	42	0.278	98	125	0.4647
chr10:029255754	41	29	0.3684	57	65	0.4369
chr10:029255859	41	5	0.0928	24	31	0.4676
chr10:029255941	102	72	0.3678	56	19	0.1881
chr10:029321949	42	47	0.4797	34	27	0.351
chr10:029514217	25	20	0.3975	28	6	0.1287
chr10:029687173	23	38	0.5761	30	7	0.1383
chr10:029807095	9	29	0.7249	16	24	0.5047
chr10:029877996	17	17	0.4517	12	27	0.6039
chr10:029920102	36	28	0.3907	53	76	0.4938
chr10:029920133	40	25	0.3403	40	43	0.4225
chr10:029920380	71	30	0.2586	100	75	0.338
chr10:029920430	31	2	0.0527	18	17	0.3914
chr10:030048417	63	33	0.3018	67	25	0.2029
chr10:030125658	26	38	0.546	37	2	0.0371
chr10:030240004	5	25	0.8022	7	24	0.6979
chr10:030319769	35	46	0.5197	63	5	0.0521
chr10:030320261	62	53	0.4133	104	89	0.3681
chr10:030320346	22	10	0.2735	32	36	0.4336
chr10:030320396	24	6	0.1726	30	24	0.3527
chr10:030320456	48	24	0.2922	46	45	0.3997
chr10:030337991	122	78	0.3451	126.5	62	0.2503
chr10:030338123	189	82	0.2635	222	173	0.3466
chr10:030338349	80	64	0.3974	83	87	0.4164
chr10:030338667	24	12	0.2926	14	16	0.4373
chr10:030344074	60	10	0.1216	48	10	0.1251
chr10:030346208	40	30	0.3821	25	6	0.1419
chr10:030375390	126	86	0.36	112	69	0.2956
chr10:030376048	27	7	0.1775	28	4	0.0903
chr10:030521971	134	13	0.0745	144	10	0.0455
chr10:030522470	95	37	0.2432	118	50	0.2241
chr10:030522513	27	9	0.2167	25	18	0.3292
chr10:030522596	49	18	0.233	54	70	0.4686
chr10:030522741	40	16	0.2486	42	56	0.4756
chr10:030522838	28	11	0.2456	28	28	0.405
chr10:030522870	57	16	0.1885	50	60	0.4495
chr10:030522925	94	41	0.2646	96	115	0.4491
chr10:030522976	53	28	0.3036	54	86	0.52
chr10:030523004	72	9	0.0942	61	46	0.3393
chr10:030523042	73	14	0.1371	71	41	0.2824
chr10:030523179	44	18	0.2527	46	66	0.4939
chr10:030553268	15	37	0.6694	28	9	0.1806
chr10:030562160	34	23	0.3582	43	55	0.4653
chr10:030562308	25	23	0.4313	42	50	0.4475
chr10:030562343	72	38	0.3033	79	90	0.4367
chr10:030562534	47	31	0.3524	72	109	0.5074
chr10:030562621	51	44	0.4156	87	146	0.5331
chr10:030562818	94	46	0.2876	130	160	0.4558
chr10:030563096	33	14	0.2598	41	25	0.2936
chr10:030563949	16	18	0.4809	29	1	0.0251
chr10:030564225	36	18	0.2923	59	50	0.3659
chr10:030603314	44	3	0.0547	27	6	0.1329
chr10:030746492	25	10	0.249	35	6	0.1058
chr10:030794280	51	13	0.1744	33	7	0.1274
chr10:030797783	33	37	0.4801	44	56	0.4641
chr10:030893282	56	26	0.2771	64	49	0.3427
chr10:031033238	71	21	0.1965	48	45	0.3896
chr10:031033250	44	6	0.1023	38	19	0.2544
chr10:031033314	47	18	0.2405	47	57	0.4521
chr10:031033372	126	50	0.2466	102	150	0.5002
chr10:031033407	62	20	0.2105	56	63	0.4336
chr10:031074820	30	16	0.3059	31	11	0.1955
chr10:031150032	27	76	0.6982	43	8	0.1134
chr10:031165142	28	11	0.2456	33	40	0.4519
chr10:031165200	95	30	0.2068	90	21	0.1375
chr10:031165435	94	32	0.2194	87.5	58	0.311
chr10:031165543	41	20	0.2872	49	59	0.4503
chr10:031165652	68	25	0.2329	64	102	0.5202
chr10:031165793	182	79	0.2636	214	85	0.2129
chr10:031328105	68	32	0.2797	96	20	0.1246
chr10:031328281	94	59	0.341	139	102	0.3332
chr10:031328379	36	20	0.3145	50	49	0.4002
chr10:031328436	58	30	0.2992	84	97	0.4401
chr10:031328660	71	49	0.3626	66	151	0.6088
chr10:031328776	47	6	0.0964	19	20	0.4174
chr10:031328817	62	22	0.2267	39	48	0.4557
chr10:031328876	29	23	0.3954	43	86.5	0.5776
chr10:031328884	18	18	0.4517	23	68	0.6674
chr10:031329050	32	24	0.3822	30	68	0.6063
chr10:031329102	19	13	0.3611	23	17	0.3351
chr10:031329235	74	9	0.0919	72	56	0.3462
chr10:031329280	164	38	0.1606	187	138	0.3344
chr10:031329324	128	19	0.1094	121	93	0.3435
chr10:031329345	38	23	0.3331	43	79	0.5554
chr10:031329426	41	77	0.6072	45	43	0.3941
chr10:031503383	29.7	67.3	0.6508	31.7	18	0.2792
chr10:032609759	77	47	0.3348	89	181	0.5804
chr10:032609897	32	12	0.237	33	80	0.6222
chr10:032609918	75	114	0.5559	87	119	0.4821
chr10:032610160	114	49	0.2618	126	101	0.3531
chr10:032610704	87	32	0.2329	105	10	0.0614
chr10:032724286	36.3	100	0.6938	32	25	0.3474
chr10:033344192	116	92	0.3953	113	65	0.2815
chr10:033344241	46	29	0.3421	59	58	0.4009
chr10:033344411	90	50	0.3142	99	39	0.2117
chr10:033344667	73	29	0.247	78	19	0.1427
chr10:033531528	36	9	0.172	42	26	0.2968
chr10:033590485	73	18	0.1694	65	14	0.1285
chr10:033625085	50	28	0.3161	44	34	0.3448
chr10:033625318	139	96	0.3627	101	40	0.2126
chr10:033670840	31	16	0.299	37	51	0.4839
chr10:033739048	108	33	0.2015	122	137	0.4332
chr10:033739135	99	42	0.2593	100	103	0.4121
chr10:033739147	52	17	0.2129	51	27	0.2652
chr10:033739323	32	18	0.3172	34	50	0.5
chr10:033739398	91	41	0.271	102	134	0.472
chr10:033739456	44	41	0.4344	48	71	0.5015
chr10:033739521	153	79	0.2986	214	182	0.3667
chr10:033739749	107	51	0.2822	92	77	0.363
chr10:033739851	33	11	0.2165	44	29	0.3099
chr10:033753428	118	108.5	0.4311	113	61.2	0.2695
chr10:033753821	94	45	0.2831	98	76	0.3456
chr10:033753902	35	13	0.2352	46	35	0.3413
chr10:033791256	52	2	0.0321	34	5	0.0924
chr10:033804437	4	42	0.8943	14	17	0.4522
chr10:033842908	26	26	0.4517	37	16	0.228
chr10:033847465	47	22	0.2788	62	59	0.3931
chr10:033847478	68	16	0.163	109	48	0.2308
chr10:033849275	15	33	0.6436	29	17	0.2857
chr10:033926389	88	49	0.3147	75	121	0.5233
chr10:033926518	62	44	0.3691	84	45	0.2674
chr10:033926698	53	37	0.3654	64	84	0.4718
chr10:033926800	63	37	0.3263	72	78	0.4244
chr10:033926899	61	36	0.3274	68	76	0.432
chr10:033926940	64	27	0.2583	44	74	0.5335
chr10:033927003	76	42	0.3131	96	149	0.5136
chr10:033927127	64	38	0.3287	64	124	0.5686
chr10:033927256	59	39	0.3528	93	79	0.3664
chr10:033927423	27	39	0.5431	31	64	0.5838
chr10:033949873	87	62	0.3701	111	37	0.1852
chr10:034001781	108	23	0.1497	94	36	0.2071
chr10:034002097	136	73	0.3068	162	116	0.3277
chr10:034002174	59	32	0.3092	86	83	0.3965
chr10:034002421	129	67	0.2998	195	174	0.3779
chr10:034002556	67	44	0.3513	84	95	0.4349
chr10:034002762	46	23	0.2922	61	15	0.144
chr10:034003249	46	8	0.1265	35	10	0.1638
chr10:034017466	40	16	0.2486	47	21	0.2337
chr10:034017489	129	35	0.183	136	68	0.2541
chr10:034017729	60	47	0.3924	81	82	0.408
chr10:034017787	57	32	0.3166	87	17	0.1179
chr10:034029073	26	42	0.5706	38	13	0.1897
chr10:034138029	82	8	0.0752	84	23	0.1575
chr10:034138112	65	5	0.0606	66	24	0.1988
chr10:034138168	67	34	0.2951	67	118	0.545
chr10:034138318	132	178	0.5263	137	60	0.2298
chr10:034181443	55	4	0.0578	73	13	0.1087
chr10:034203462	46	13	0.1897	63	13	0.1238
chr10:034203672	39	23	0.3274	41	28	0.3176
chr10:034526413	30	8	0.1815	28.5	8.3	0.1666
chr10:035339069	37.3	22	0.3274	38	24.3	0.3036
chr10:035924783	24	12	0.2926	23	28.5	0.4573
chr10:036226190	46.5	48	0.4596	48	22	0.2382
chr10:036226336	101	34	0.2175	117	34	0.1654
chr10:036226757	102	23	0.1571	94	39	0.2205
chr10:036226792	51	24	0.2798	79	89	0.434
chr10:036226858	76	39	0.2974	83	97	0.443
chr10:036226985	35	22	0.3416	36	52	0.4955
chr10:036227008	159	48	0.1994	161	110	0.3175
chr10:036227257	23	18	0.3923	22	37	0.5333
chr10:036227362	43	56	0.5175	55	50	0.3823
chr10:036555881	21	16	0.386	37	10	0.1563
chr10:036617095	44	51	0.4884	56	7	0.0793
chr10:036670511	13	49	0.7554	21	31	0.5008
chr10:036693988	40	19	0.2818	43	99	0.6101
chr10:036694051	100	64	0.3454	127	128	0.4069
chr10:036694145	31	11	0.2272	36	35	0.3982
chr10:036694253	45	24	0.3057	60	61	0.409
chr10:036694335	43	39	0.4277	35	113	0.6868
chr10:036694407	23.5	22	0.4355	34	51	0.505
chr10:036694536	66	20	0.2004	56	54	0.3963
chr10:036694634	78	46	0.3272	92	94	0.4102
chr10:036694787	121	41	0.2185	111	132	0.4473
chr10:036694886	55	17	0.2036	57	50	0.3739
chr10:036694984	47	27	0.3216	49	49	0.405
chr10:036695300	75	23	0.2022	59	11	0.1134
chr10:036767710	22	16	0.3751	22	11	0.2548
chr10:036833040	37	32	0.4162	31	1	0.0235
chr10:036855944	29	35	0.4985	18	58	0.686
chr10:036855968	44	27	0.3361	54	97	0.5499
chr10:036856069	102	37	0.2304	115	185	0.5226
chr10:036856148	32	41	0.5134	46	109	0.617
chr10:036856157	35	5	0.1069	34	34	0.405
chr10:036856240	152	61	0.2487	175	210	0.4496
chr10:036856502	72	16	0.1554	79	94	0.4474
chr10:036856555	23	26	0.4821	22	74	0.6953
chr10:036856562	50	30	0.3311	59	114.5	0.5689
chr10:036856649	82	3	0.0302	57	49	0.3692
chr10:036856688	76	19	0.1714	85	116	0.4815
chr10:036856814	45	34	0.3838	58	78	0.4778
chr10:036856821	87	43	0.2896	111	90	0.3557
chr10:036856900	27	18	0.355	42	34	0.3554
chr10:036856926	83	26	0.2056	65	97	0.5038
chr10:036857017	84.5	34	0.2493	118	173	0.4994
chr10:036857067	26	17	0.3506	33	34	0.4122
chr10:036857101	23	14	0.3346	22	33	0.5048
chr10:036857219	32	22	0.3619	35	39	0.4313
chr10:036857281	108	37	0.2204	111	70	0.3004
chr10:036857670	199	80	0.249	229	50	0.1296
chr10:036858284	131	62	0.2807	130	95	0.3322
chr10:036858826	137	36	0.1783	111	72	0.3064
chr10:036860448	54	21	0.2432	35	35	0.405
chr10:036860606	24	17	0.3689	26	22	0.3656
chr10:036860820	16	20	0.5071	32	59	0.5562
chr10:036860914	128	83	0.3483	138.5	146	0.4178
chr10:036861111	163	162	0.4502	170	82	0.2473
chr10:036892268	28	43	0.5583	34	13	0.2073
chr10:036944254	83	60	0.3734	86	3	0.0239
chr10:036999336	51	46	0.4264	38	7	0.1126
chr10:037117387	41	25	0.3347	47	30	0.3031
chr10:037117443	44	22	0.2922	37	27	0.3321
chr10:037117690	30	10	0.2166	33	15	0.2369
chr10:037203583	27	21	0.3908	49	7	0.0896
chr10:037389228	52	33	0.3436	45	10	0.1323
chr10:038141708	28	9	0.2106	21	14	0.3126
chr10:038273681	49	61	0.5062	28	6	0.1287
chr10:038568918	55	53	0.4426	45	12	0.1544
chr10:038570030	70.5	47.5	0.3571	48.2	4	0.0546
chr10:038608009	35	11	0.2067	28	6	0.1287
chr10:038628305	130	115	0.4216	144	63	0.2296
chr10:038685137	140	56	0.2481	112	46	0.2187
chr10:038685520	24	70	0.7056	13	19	0.4981
chr10:038688267	34	48	0.5375	20	27	0.4785
chr10:038774584	26	47	0.5979	25	12	0.2471
chr10:038777161	39	77	0.619	32	10	0.1764
chr10:038780918	22	20	0.4284	33	6	0.1115
chr10:038802949	21	13	0.3384	22	32	0.4972
chr10:038827133	61	0	0.0013	52	5	0.0625
chr10:038827381	31	53	0.5845	36	4	0.0718
chr10:038835622	9	30	0.7316	12	25	0.5854
chr10:038837087	27	31	0.486	34	12	0.1945
chr10:038853689	65	30	0.2759	56	59	0.4176
chr10:038853882	94	35	0.2351	85	64	0.3389
chr10:038853939	56	27	0.2847	55	79	0.4942
chr10:038854111	115	46	0.2481	85	94	0.4294
chr10:038854319	68	75	0.4761	77	2	0.0182
chr10:038874790	29	20	0.3627	30	21	0.323
chr10:038885866	51	22	0.2627	40	2	0.0344
chr10:038887728	33	23	0.3651	20	10	0.2549
chr10:038890621	78	89	0.4845	83	7	0.055
chr10:038891040	88	49	0.3147	103	64	0.2974
chr10:038892858	51	15	0.1958	44	3	0.0457
chr10:038894267	24	21	0.4191	20	12	0.2907
chr10:038902356	33	10	0.2009	30	11	0.2006
chr10:038944564	66	93	0.5371	47	8	0.1048
chr10:038947609	185	87	0.2794	152	56	0.2007
chr10:038950950	24	40	0.5782	22	17	0.345
chr10:038951157	38	8	0.1491	24	7	0.167
chr10:038953207	34	15	0.2673	42	27	0.3047
chr10:038954040	29	14	0.2853	38	12	0.1777
chr10:038959859	41	13	0.208	48	43	0.3788
chr10:038968009	41	85	0.6305	47	3	0.0429
chr10:039011143	80	27	0.218	85	40	0.2428
chr10:039011598	142	115	0.4003	136	31	0.1346
chr10:039089486	166	57	0.2207	143	113	0.3498
chr10:039089577	41	39	0.4394	54	121	0.6037
chr10:039089672	30	22	0.3769	39	65	0.5312
chr10:039089718	99	27	0.1839	107	123	0.4389
chr10:039089771	41	20	0.2872	40	49	0.4546
chr10:039089831	33	3	0.0716	25	34	0.4804
chr10:039089935	43	25	0.3242	48	92	0.5658
chr10:039090044	123	77	0.3404	132	205	0.5138
chr10:039090158	33	17	0.2986	37	69	0.559
chr10:039090989	24	17	0.3689	27	7	0.1513
chr10:039090996	26	28	0.4701	30	2	0.0453
chr10:039091466	49	34	0.364	55	2	0.0253
chr10:039099305	18.5	16	0.4163	22	14	0.3028
chr10:039099315	25	9	0.23	26	4	0.0966
chr10:039099715	103	86	0.4076	111	13	0.0743
chr10:039104155	59	9	0.1126	52	3	0.0389
chr10:039114335	169	101	0.33	138	21	0.0942
chr10:039137492	16	37	0.655	36	11	0.1731
chr10:039140841	27	41	0.5555	33	8	0.1428
chr10:039141735	60	6	0.0772	78	16	0.1231
chr10:039150803	11	25	0.6507	29	3	0.0676
chr10:039172407	54	62	0.4861	46	0	0.0015
chr10:039173122	53	72	0.528	45	2	0.0307
chr10:039174146	38	17	0.27	45.5	9	0.1196
chr10:039176276	49	44	0.4253	36	2	0.0381
chr10:039177232	53	30	0.3184	49	14	0.1635
chr10:039179597	16	15	0.4359	19	12	0.3013
chr10:039180727	46	13	0.1897	59	3	0.0345
chr10:039189378	37	51	0.5316	47	14	0.1693
chr10:039191528	140	136	0.4446	129	8	0.041
chr10:039191682	53	33	0.3393	53	47	0.3765
chr10:039192930	64	12	0.1346	63	4	0.0424
chr10:039204564	94	37	0.2452	54	13	0.1415
chr10:039205839	64	27	0.2583	36	9	0.1465
chr10:039207664	115	79	0.3615	82	31	0.205
chr10:039221809	41	28	0.3603	43	30	0.3222
chr10:039221955	47	16	0.2198	60	17	0.1622
chr10:039222515	21	15	0.3709	34	3	0.0583
chr10:039225169	186	46	0.1695	188	45	0.1403
chr10:039226304	78	20	0.175	75	5	0.0442
chr10:039226947	89	25	0.1884	80	47	0.2858
chr10:039227207	44	18	0.2527	45	7	0.0968
chr10:039227900	63	33	0.3018	70	28	0.2144
chr10:039232631	72	14	0.1388	61	4	0.0437
chr10:039236041	40	21	0.3024	46	27	0.2858
chr10:039238250	164	127	0.3896	191	57	0.169
chr10:039241675	26	12	0.2764	28	8	0.164
chr10:039242596	46	32	0.3646	49	11	0.1334
chr10:039245393	46	20	0.2643	43	25	0.2839
chr10:039246774	37	11	0.1978	34.5	5	0.0912
chr10:039246884	53	59	0.4784	49	9	0.112
chr10:039248851	31	2	0.0527	29	3	0.0676
chr10:039252073	32	6	0.1354	32	12	0.2042
chr10:039252499	21	53	0.6746	25	5	0.1215
chr10:039254612	59	113	0.6119	59	21	0.1955
chr10:039256152	18	12	0.3552	21	17	0.3555
chr10:039262570	82	29	0.226	82	41	0.2541
chr10:039272916	59	27	0.2742	57	15	0.1525
chr10:039283763	95	35	0.2332	66	53	0.3535
chr10:039286979	14	27	0.6129	27	7	0.1513
chr10:039292090	73	50	0.3609	86	11	0.0807
chr10:039296426	41	69	0.5808	36	5	0.0877
chr10:039300404	33	60	0.5994	36	24	0.3124
chr10:039308266	11	33	0.7107	17	15	0.3754
chr10:039309918	20.5	24	0.4908	27	6	0.1329
chr10:039332171	64	93	0.5448	71	7	0.0636
chr10:039332825	142	56	0.2454	150	23	0.0948
chr10:039333203	133	47	0.2257	113	58	0.2591
chr10:039333428	65	32	0.2889	60	28	0.2414
chr10:039336049	25	41	0.5743	33	14	0.2248
chr10:039336234	25	21	0.4092	21	24	0.4374
chr10:039343822	89	71	0.3967	98	13	0.0833
chr10:039346836	20	11	0.3127	31	8	0.1506
chr10:039350175	32	47	0.5473	27	10	0.2023
chr10:039353544	17	22	0.5157	25	5	0.1215
chr10:039366180	23	19	0.4052	26	25	0.3956
chr10:039379613	222	119	0.3064	156	15	0.0618
chr10:039379800	62	13	0.1481	37	28	0.3402
chr10:039380054	72	20	0.1868	76	36	0.2441
chr10:039392362	41	22	0.307	42	22	0.2632
chr10:039394005	30	19	0.3433	28.5	7	0.1446
chr10:039404713	31	14	0.272	45	9	0.1208
chr10:039451213	82	54	0.3519	72	142	0.5729
chr10:039451275	31	25	0.3994	32	102	0.684
chr10:039451371	22	17	0.3893	29	72	0.6278
chr10:039451409	104	20	0.1373	104	79	0.3409
chr10:039451450	92	27	0.1951	105	97.5	0.3873
chr10:039451693	43	33	0.3875	64	66	0.4124
chr10:039451713	58	4	0.0549	33	37	0.4328
chr10:039451753	77	35	0.2728	101	129	0.465
chr10:039451827	14	17	0.4998	25	50	0.576
chr10:039451983	64	41	0.3457	88.1	112.5	0.4649
chr10:039452068	39	36	0.4321	43	107	0.6284
chr10:039452142	49	39	0.3962	78.5	159	0.5794
chr10:039452333	43	20	0.2776	42	48	0.4375
chr10:039452414	82	34	0.255	118	124	0.417
chr10:039452456	177.5	55	0.2036	193.5	201	0.4142
chr10:039452506	84	33	0.2449	117	125	0.421
chr10:039452660	44	28	0.3443	50	85	0.5362
chr10:039452769	41	23	0.3165	39	59	0.5071
chr10:039452781	117	6	0.0412	139	6	0.029
chr10:039452869	80	20	0.1713	105	56	0.2665
chr10:039498668	44	24	0.3105	47	6	0.081
chr10:039618530	36	45	0.5072	46	26	0.2782
chr10:039618828	40	37	0.4326	43	72	0.5324
chr10:039618928	18	15	0.4074	31	34	0.4274
chr10:039618962	33	12	0.2315	39	69	0.5461
chr10:039619077	42	38	0.4271	53	86	0.5246
chr10:039619276	34	39	0.4858	46	18	0.2109
chr10:039646435	63	26	0.2542	98	102	0.4147
chr10:039646596	47	17	0.2303	37	51	0.4839
chr10:039646615	48	28	0.3249	61	86	0.4896
chr10:039646763	77	42	0.3103	85	105	0.4567
chr10:039646843	66	24	0.231	86	111	0.4676
chr10:039646878	54	53	0.4471	85	49	0.282
chr10:039663188	58.5	56	0.441	44	15	0.189
chr10:039679749	54	32	0.3284	62	77	0.458
chr10:039679833	36	21	0.325	31	55	0.5467
chr10:039680143	73	30	0.2533	34	9	0.1537
chr10:039680556	29	13	0.2706	36	6	0.1032
chr10:039706633	26	16	0.337	36	13	0.1981
chr10:039711041	22	11	0.2927	23	9	0.2114
chr10:039725674	32	38	0.4944	25	7	0.1615
chr10:039726694	31	35	0.4818	37	10	0.1563
chr10:039726861	36	28	0.3907	39	31	0.3512
chr10:039730052	47	8	0.1241	45	8	0.1089
chr10:039730986	25	9	0.23	22	15	0.3174
chr10:039744760	102	21	0.1455	83	70	0.3648
chr10:039744908	31	12	0.2428	40	36	0.38
chr10:039745004	80	41	0.2971	68	91	0.4766
chr10:039745123	53	29	0.3111	67	33	0.2514
chr10:039745345	49	12	0.1688	47	11	0.1382
chr10:039754087	30	43	0.5412	36	3	0.0552
chr10:039772434	46	0	0.0018	34	6	0.1085
chr10:039804151	168	114	0.3587	135	19	0.0878
chr10:039852405	29	22	0.3849	46	10	0.1298
chr10:039861744	16	68	0.777	33	41	0.458
chr10:039861782	121	46	0.2388	116	190	0.5271
chr10:039861894	88	39	0.2678	113	218	0.5676
[truncated: 266,533+ more rows]
