# Supplementary material for: Long-Lasting Changes in DNA Methylation Following Short-Term Hypoxic Exposure in Primary Hippocampal Neuronal Cultures
Source: PLoS One. 2013 Oct 25;8(10):e77859. doi: 10.1371/journal.pone.0077859 (PMC3808424; doi:10.1371/journal.pone.0077859)
Supplement: Table S2 — Genes with significant expression changes. A listing of genes with significant changes in expression based on RNASeq reads processed with the RUM aligner and DESeq differential expression analysis as described in Methods. (XLSX) [file pone.0077859.s002.xlsx]

## Sheet: significant_expression.txt
gene_id	baseMean	baseMeanA	baseMeanB	foldChange	log2FoldChange	pval	padj
1110003E01Rik	442.463	301.017	583.91	1.93979	0.9559	0.0250558	1
1810027O10Rik	165.398	214.806	115.99	0.539975	-0.889035	0.0460744	1
2310033P09Rik	21.5817	12.0013	31.162	2.59655	1.3766	0.0498171	1
2310036O22Rik	1100.56	507.094	1694.02	3.34065	1.74013	0.000227385	1
2410004A20Rik	7.50248	12.7791	2.22586	0.17418	-2.52135	0.0271326	1
2410006H16Rik	377.597	207.55	547.644	2.63861	1.39978	0.0100916	1
2610028E06Rik	3.74105	6.98761	0.494489	0.0707666	-3.82079	0.0495981	1
2810002N01Rik	55.2424	75.243	35.2419	0.468374	-1.09427	0.0382482	1
2810008D09Rik	55.3368	87.6752	22.9983	0.262313	-1.93064	0.0234691	1
2810046L04Rik	46.277	24.4147	68.1392	2.79091	1.48074	0.0311927	1
4930408F14Rik	69.8435	97.3957	42.2913	0.434222	-1.2035	0.0165472	1
4930430F08Rik	50.0866	30.5531	69.6201	2.27866	1.18819	0.0344796	1
4932412H11Rik	8.92815	14.3936	3.46274	0.240576	-2.05544	0.0369819	1
4933403O03Rik	37.3771	55.8357	18.9185	0.338824	-1.56139	0.00910172	1
6430527G18Rik	185.415	129.82	241.01	1.85649	0.89258	0.0459843	1
6720463M24Rik	32.2205	18.4403	46.0006	2.49457	1.31879	0.0269561	1
A430089I19Rik	78.2664	122.281	34.2516	0.280105	-1.83596	0.000425513	1
A630089N07Rik	465.868	604.782	326.955	0.540616	-0.887325	0.0331622	1
A930015D03Rik	99.6585	66.1387	133.178	2.01362	1.00979	0.0347462	1
A930038C07Rik	170.934	118.916	222.951	1.87487	0.906787	0.0442646	1
Abcb11	19.2483	28.4802	10.0164	0.351695	-1.5076	0.0364283	1
Abtb2	31.941	17.139	46.743	2.72729	1.44747	0.0215537	1
Acadsb	235.505	135.277	335.733	2.48182	1.3114	0.003702	1
Aebp2	240.749	159.488	322.01	2.01903	1.01366	0.0277888	1
Afap1	536.551	373.193	699.91	1.87547	0.907249	0.0375492	1
Agbl1	7.90311	12.838	2.96825	0.231209	-2.11273	0.0430644	1
Agrn	370.45	216.947	523.954	2.41513	1.2721	0.00441959	1
AI662270	11.7491	18.9238	4.57435	0.241725	-2.04856	0.0332831	1
Akap12	1204.45	677.117	1731.79	2.55759	1.35478	0.0449422	1
Amy1	43.9676	60.6077	27.3274	0.45089	-1.14915	0.0419157	1
Anapc16	382.565	516.329	248.8	0.481864	-1.0533	0.0134962	1
Ank2	1615.17	951.111	2279.23	2.39638	1.26086	0.0101203	1
Ank3	755.277	517.059	993.494	1.92143	0.942182	0.0310429	1
Ankrd17	872.713	613.191	1132.24	1.84646	0.884765	0.0442817	1
Anln	86.4806	53.1366	119.825	2.25503	1.17314	0.0191379	1
Ap1m1	428.48	292.217	564.743	1.93262	0.950555	0.027878	1
Ap2a1	277.195	179.455	374.936	2.08931	1.06303	0.041558	1
Apc	4968.58	3058.37	6878.79	2.24917	1.16939	0.00507477	1
Apob	19.2538	28.1208	10.3869	0.369368	-1.43687	0.049818	1
Aqp1	147.023	78.1525	215.893	2.76245	1.46595	0.00138208	1
Arf4	291.775	190.071	393.479	2.07017	1.04975	0.0366122	1
Arhgap31	220.326	148.323	292.33	1.9709	0.978856	0.0342167	1
Arhgap32	349.861	229.314	470.409	2.05138	1.03659	0.0212684	1
Armcx6	52.4912	71.7198	33.2626	0.463786	-1.10847	0.0403779	1
Asb3	175.83	238.521	113.14	0.474342	-1.076	0.0445942	1
Atf7ip2	5.99716	10.5108	1.48347	0.141137	-2.82483	0.0389063	1
Atp13a4	37.9684	52.1948	23.7421	0.454874	-1.13646	0.0470321	1
Atp2b4	572.255	357.641	786.869	2.20017	1.13761	0.0281285	1
Atp5sl	115.333	74.4927	156.173	2.09648	1.06797	0.0198073	1
Atxn2	297.919	187.878	407.96	2.17141	1.11863	0.013448	1
AW549877	220.937	153.875	288	1.87164	0.904306	0.0405304	1
Bcl2a1a	8.45689	14.8119	2.10191	0.141907	-2.81698	0.0137462	1
Bcl2a1b	52.8886	89.9497	15.8276	0.175961	-2.50668	0.0197954	1
Bcl2a1d	23.1436	39.1151	7.17207	0.183358	-2.44726	0.00062609	1
Bcor	117.809	78.0811	157.538	2.01761	1.01265	0.03062	1
Bgn	404.454	215.704	593.205	2.75009	1.45948	0.00111985	1
Bod1l	600.568	401.916	799.219	1.98852	0.991697	0.0284527	1
Bpi	3.49381	6.98761	0	0	#NAME?	0.0158528	1
Bptf	446.592	272.761	620.423	2.2746	1.18561	0.0467558	1
Brd4	230.006	148.88	311.132	2.08982	1.06338	0.0196091	1
C1qa	66.8356	91.8797	41.7916	0.454851	-1.13653	0.0385142	1
Cab39	241.876	125.87	357.883	2.84329	1.50756	0.0145765	1
Cadm2	348.978	233.121	464.835	1.99397	0.995641	0.0321641	1
Cald1	898.264	554.212	1242.32	2.24159	1.16452	0.0432452	1
Camk2g	684.166	483.935	884.398	1.82751	0.869883	0.0452514	1
Camk2n2	62.7764	36.3972	89.1557	2.44952	1.2925	0.0231403	1
Canx	1775.38	1003.53	2547.24	2.53829	1.34385	0.0422963	1
Car14	107.809	154.285	61.3338	0.397536	-1.33084	0.00568161	1
Car8	109.424	66.2627	152.586	2.30275	1.20336	0.00996431	1
Casq2	46.9282	68.1376	25.7187	0.377452	-1.40563	0.0134634	1
Ccdc124	79.5517	109.639	49.4647	0.451161	-1.14829	0.0175829	1
Ccdc38	9.37834	15.0473	3.70933	0.24651	-2.02028	0.0478485	1
Ccdc88a	562.737	361.12	764.353	2.11662	1.08176	0.0140871	1
Ccdc89	63.2654	86.7145	39.8162	0.459165	-1.12292	0.0468367	1
Ccnd2	2061.98	1070.29	3053.66	2.85313	1.51254	0.0320301	1
Cd247	5.8794	10.1514	1.60742	0.158345	-2.65886	0.0454062	1
Cd36	55.6198	83.0485	28.1911	0.339454	-1.55871	0.00552792	1
Cd86	14.3764	22.571	6.18177	0.273881	-1.86838	0.0301815	1
Cdc34	156.608	103.868	209.348	2.01551	1.01115	0.0255264	1
Cdh1	75.2618	39.4745	111.049	2.81318	1.4922	0.00818087	1
Cdh17	46.042	65.9934	26.0906	0.395351	-1.33879	0.046373	1
Cdkl5	246.515	159.276	333.755	2.09545	1.06726	0.0456045	1
Cdkn2d	169.787	106.36	233.214	2.19269	1.1327	0.0112031	1
Cds2	478.766	327.973	629.558	1.91954	0.940763	0.0323102	1
Ceacam12	12.4891	19.2895	5.6886	0.294906	-1.76167	0.0360121	1
Cenpf	458.31	312.536	604.083	1.93284	0.950725	0.0354146	1
Cenpi	51.1975	32.775	69.6201	2.12418	1.08691	0.0475882	1
Cherp	176.24	118.882	233.598	1.96495	0.974496	0.0413719	1
Chordc1	183.114	112.601	253.627	2.25244	1.17149	0.0117865	1
Chrna4	49.4691	28.9449	69.9932	2.41815	1.27391	0.0496218	1
Chrnb3	5.84443	10.452	1.23688	0.118339	-3.079	0.0193465	1
CK137956	10.1263	4.17703	16.0755	3.84855	1.94431	0.0361699	1
Cks2	113.543	65.3483	161.737	2.475	1.30743	0.0044361	1
Clec3b	32.6023	47.5217	17.6829	0.372102	-1.42623	0.0205701	1
Cltc	2310.34	1630.26	2990.41	1.83431	0.87524	0.03458	1
Col18a1	529.666	371.547	687.785	1.85114	0.888414	0.0384542	1
Col1a1	135.619	52.3463	218.892	4.18162	2.06406	0.042909	1
Col1a2	421.828	251.305	592.351	2.35711	1.23702	0.0481351	1
Col3a1	573.277	354.374	792.179	2.23543	1.16055	0.0100385	1
Col4a6	145.003	96.2396	193.767	2.01338	1.00962	0.0283474	1
Col5a2	272.903	144.016	401.79	2.7899	1.48022	0.0469034	1
Col8a1	188.405	97.3431	279.467	2.87094	1.52153	0.00120759	1
Cox7a1	21.5819	31.2908	11.873	0.379441	-1.39805	0.0303142	1
Cpn2	2.65715	5.31429	0	0	#NAME?	0.0459737	1
Creld1	33.213	20.1788	46.2472	2.29188	1.19653	0.0462457	1
Cs	612.074	426.315	797.833	1.87146	0.904166	0.0294735	1
Csf2ra	67.0961	96.8471	37.3451	0.385609	-1.37479	0.0073659	1
Csn1s2b	3.86189	7.10534	0.61844	0.0870388	-3.5222	0.0472333	1
Cspg4	49.1462	30.0358	68.2566	2.27251	1.18428	0.0308577	1
Ctnnbip1	353.207	243.44	462.973	1.90179	0.927361	0.0329816	1
Cwf19l2	218.469	149.565	287.373	1.92139	0.942149	0.0351815	1
Cx3cr1	26.8506	42.8212	10.8801	0.254082	-1.97664	0.025454	1
Cybrd1	571.19	328.698	813.682	2.47547	1.3077	0.00275171	1
Cyp2c55	6.81058	11.7658	1.85532	0.157687	-2.66486	0.0214734	1
Ddx28	86.4121	125.712	47.1123	0.374764	-1.41595	0.0168058	1
Dip2c	321.837	206.907	436.768	2.11094	1.07789	0.0153505	1
Dlg1	473.071	332.782	613.359	1.84312	0.882151	0.0473404	1
Dmp1	7.28467	12.838	1.73137	0.134863	-2.89043	0.0147186	1
Dnalc4	162.302	222.094	102.51	0.461559	-1.11541	0.0210408	1
Dopey2	130.089	77.7805	182.398	2.34503	1.22961	0.00935745	1
Dppa4	2.59828	5.19656	0	0	#NAME?	0.0475379	1
Drap1	330.198	470.714	189.683	0.40297	-1.31126	0.0191924	1
Dst	2326.41	1608.18	3044.63	1.89321	0.920832	0.0341756	1
Dynlt1e	11.3252	18.4466	4.20382	0.227891	-2.13358	0.026141	1
E130114P18Rik	201.33	276.538	126.122	0.456075	-1.13266	0.013797	1
E130308A19Rik	62.3402	38.9848	85.6956	2.19818	1.13631	0.0315418	1
E330021D16Rik	10.8781	17.6751	4.08118	0.230901	-2.11466	0.0199251	1
Eif3a	779.787	482.104	1077.47	2.23493	1.16023	0.0145158	1
Eif4g1	992.013	643.273	1340.75	2.08427	1.05954	0.0304348	1
Epm2aip1	521.587	367.379	675.796	1.83951	0.879321	0.0390126	1
Fam71a	3.07548	6.15095	0	0	#NAME?	0.0268842	1
Fasn	778.924	545.817	1012.03	1.85416	0.890764	0.0367453	1
Fbln2	40.9055	20.7211	61.0898	2.94819	1.55983	0.0122811	1
Fbrsl1	55.9675	34.03	77.9051	2.28931	1.19491	0.0269842	1
Fmo2	14.766	23.4728	6.05914	0.258134	-1.95381	0.0495625	1
Foxc2	16.7198	8.83126	24.6084	2.78651	1.47846	0.0471305	1
Fxr1	462.579	274.211	650.946	2.37389	1.24725	0.00547823	1
Gck	11.1309	17.3156	4.94621	0.28565	-1.80768	0.0484023	1
Gfra4	15.7059	6.68074	24.731	3.70184	1.88824	0.0122143	1
Glrx5	46.773	25.9051	67.6408	2.6111	1.38466	0.0122098	1
Gm10684	2.89574	5.79149	0	0	#NAME?	0.0345466	1
Gm13276	46.4456	65.1905	27.7006	0.424918	-1.23475	0.0240202	1
Gm13285	160.232	239.465	80.9986	0.338248	-1.56385	0.000674232	1
Gm16378	82.6507	43.7442	121.557	2.77882	1.47447	0.00297272	1
Gm4861	2.98404	5.96808	0	0	#NAME?	0.0329172	1
Gm4902	7.96551	14.6941	1.23688	0.0841751	-3.57046	0.0314076	1
Gm5128	30.7457	49.6197	11.8717	0.239254	-2.06339	0.00109591	1
Gm5647	2.59828	5.19656	0	0	#NAME?	0.0475379	1
Gm6654	297.555	145.416	449.695	3.09247	1.62876	0.0254828	1
Gm6994	6.12111	10.5108	1.73137	0.164722	-2.60189	0.0375772	1
Gm884	12.5072	21.7995	3.21484	0.147473	-2.76148	0.00819795	1
Gm906	17.4871	26.8132	8.16104	0.304367	-1.71612	0.0238706	1
Gm98	19.596	8.89639	30.2957	3.40539	1.76782	0.0146345	1
Gnb2	357.366	225.29	489.441	2.17249	1.11935	0.0184251	1
Gpc1	121.949	74.7282	169.171	2.26381	1.17875	0.0378856	1
Gpr26	44.6591	28.4802	60.838	2.13615	1.09501	0.0495852	1
Grap2	8.6366	15.0473	2.22586	0.147924	-2.75707	0.0114974	1
Grk1	72.5286	112.536	32.5215	0.288989	-1.79091	0.00063565	1
Gsdmc3	9.5875	15.4657	3.70933	0.239843	-2.05984	0.0416917	1
Gse1	22.6007	12.0602	33.1413	2.748	1.45838	0.0363228	1
Gvin1	219.841	302.057	137.626	0.45563	-1.13406	0.0185211	1
H2-T23	518.264	778.953	257.576	0.33067	-1.59654	0.0153439	1
Hao1	4.48628	8.47806	0.494489	0.0583257	-4.09972	0.0241301	1
Hapln1	182.162	108.346	255.978	2.36259	1.24037	0.00726456	1
Has1	3.5821	7.16421	0	0	#NAME?	0.0151018	1
Heatr1	104.926	67.7657	142.086	2.09672	1.06814	0.03081	1
Hist1h4a	80.2714	112.195	48.3478	0.430927	-1.21449	0.0169127	1
Hist1h4h	44.6222	65.2557	23.9886	0.36761	-1.44375	0.0120108	1
Hist1h4k	44.4015	63.7001	25.1029	0.394079	-1.34344	0.0168909	1
Hmgcl	216.59	124.676	308.503	2.47444	1.3071	0.0139021	1
Hnrnpa3	742.927	470.637	1015.22	2.15711	1.1091	0.00877486	1
Hoxa1	4.10049	7.58254	0.61844	0.0815611	-3.61597	0.0372807	1
Hrnr	127.807	221.853	33.7611	0.152178	-2.71617	1.47e-05	0.311018
Hs6st1	189.688	129.956	249.42	1.91926	0.94055	0.0387292	1
Hs6st3	139.569	91.7958	187.341	2.04085	1.02917	0.0245594	1
Hsp90b1	4760.08	3298.44	6221.71	1.88626	0.915527	0.0370309	1
Hspa8	9893.18	13427.7	6358.72	0.473554	-1.0784	0.0133054	1
Hspg2	154.298	104.678	203.918	1.94806	0.962036	0.0472352	1
Ide	594.966	430.692	759.24	1.76284	0.8179	0.0496808	1
Ifnz	33.4781	50.3849	16.5713	0.328894	-1.6043	0.0075525	1
Igf1	225.728	291.939	159.517	0.546405	-0.871959	0.0467429	1
Igsf3	321.947	213.43	430.464	2.01689	1.01213	0.02427	1
Il12b	5.54386	9.97479	1.11293	0.111574	-3.16392	0.030245	1
Itih5	574.446	400.041	748.851	1.87194	0.904532	0.0374191	1
Jak1	678.882	441.928	915.837	2.07237	1.05128	0.015818	1
Jazf1	228.952	143.932	313.973	2.1814	1.12525	0.0132032	1
Klk1b5	5.27269	9.43246	1.11293	0.117989	-3.08327	0.0344635	1
Klra18	2.59828	5.19656	0	0	#NAME?	0.0475379	1
Ktn1	418.812	241.697	595.926	2.46559	1.30193	0.0136447	1
Lclat1	155.765	104.529	207.001	1.98033	0.98574	0.0311432	1
Ldlrad3	275.97	192.963	358.976	1.86034	0.895567	0.0442209	1
Lilra5	4.57771	8.66093	0.494489	0.0570942	-4.13051	0.0295219	1
Lilra6	18.2496	27.3492	9.15002	0.334562	-1.57965	0.0357913	1
Limch1	616.261	418.088	814.434	1.948	0.96199	0.0361993	1
Lime1	191.25	293.839	88.6612	0.301734	-1.72865	0.019966	1
Lin7c	969.467	461.395	1477.54	3.20233	1.67912	0.0105059	1
LOC100039614	538.136	695.541	380.731	0.547389	-0.869362	0.0478868	1
LOC100040031	339.902	436.699	243.105	0.556689	-0.845057	0.0498394	1
LOC100316870	539.266	718.442	360.089	0.501208	-0.996517	0.0185072	1
Lrch2	182.573	120.558	244.589	2.02881	1.02063	0.0196276	1
Lrfn3	16.6107	7.9946	25.2268	3.15548	1.65786	0.026666	1
Lrig1	313.437	220.293	406.581	1.84563	0.884117	0.0425785	1
Lrpprc	104.119	64.543	143.694	2.22634	1.15467	0.0204906	1
Lrrc8d	107.667	66.3215	149.013	2.24682	1.16788	0.0171018	1
Lsamp	224.526	108.498	340.554	3.13881	1.65022	0.000231016	1
Lyz2	1157.31	1502.28	812.337	0.540737	-0.887	0.0479234	1
Macc1	21.8584	33.2059	10.5109	0.316536	-1.65956	0.0232643	1
Mag	7.77051	2.80431	12.7367	4.54183	2.18328	0.0393991	1
2013-03-06	898.538	585.327	1211.75	2.07021	1.04978	0.0159543	1
Matk	145.47	189.046	101.894	0.538988	-0.891674	0.0495978	1
Mbp	97.9975	51.6925	144.302	2.79155	1.48107	0.00197176	1
Mettl8	81.6096	53.6602	109.559	2.04172	1.02978	0.0345047	1
Mipep	150.321	101.436	199.206	1.96386	0.973692	0.033238	1
Mir195	11.2431	18.0345	4.45172	0.246844	-2.01833	0.0265025	1
Mir692-1	14.371	5.37316	23.3689	4.34919	2.12075	0.00788909	1
Mki67	521.109	306.299	735.919	2.40262	1.26461	0.0299798	1
Mlycd	83.1882	113.946	52.4303	0.460133	-1.11988	0.0347117	1
Mmp14	178.067	100.271	255.862	2.55169	1.35145	0.049833	1
Mpeg1	436.583	599.409	273.757	0.456712	-1.13064	0.010861	1
Ms4a7	40.124	62.3211	17.9269	0.287653	-1.7976	0.0102977	1
Mtmr6	595.248	414.535	775.961	1.87189	0.904492	0.0334967	1
Muc13	14.5572	24.7867	4.32777	0.174601	-2.51787	0.0221414	1
Muc19	96.7855	142.624	50.9469	0.357211	-1.48515	0.00262084	1
Muc4	25.9221	38.9848	12.8593	0.329855	-1.60009	0.0187724	1
Muc6	27.2096	41.3119	13.1073	0.317275	-1.65619	0.012406	1
Mug-ps1	16.2414	23.826	8.65685	0.363336	-1.46062	0.0469857	1
Mug1	16.745	25.081	8.40895	0.335272	-1.5766	0.0352832	1
Naa35	228.139	148.729	307.548	2.06785	1.04813	0.0244545	1
Naf1	199.328	136.755	261.901	1.91511	0.937429	0.0333228	1
Ncoa2	234.508	149.847	319.168	2.12996	1.09082	0.0167968	1
Ncor1	1024.86	693.652	1356.07	1.95497	0.967147	0.0272979	1
Ncstn	252.955	176.244	329.666	1.8705	0.903426	0.0348037	1
Ndufa1	181.702	268.935	94.4698	0.351274	-1.50933	0.0375351	1
Ndufa4	322.051	439.583	204.519	0.465257	-1.1039	0.0132619	1
Ndufb4	82.948	44.0974	121.799	2.76203	1.46573	0.00234099	1
Nfia	1357.25	924.031	1790.47	1.93767	0.954322	0.0268511	1
Nfkbia	203.641	138.828	268.453	1.93371	0.951375	0.0281967	1
Nhsl1	172.497	98.1672	246.826	2.51435	1.33018	0.0050208	1
Nid1	330.381	220.665	440.098	1.99441	0.995965	0.0245095	1
Nisch	930.855	600.377	1261.33	2.1009	1.07101	0.0129073	1
Nova2	198.563	133.604	263.523	1.97242	0.979969	0.0341494	1
Olfr355	3.46437	6.92874	0	0	#NAME?	0.0161159	1
Olfr856-ps1	429.03	559.3	298.76	0.534167	-0.904638	0.0355862	1
Pax6os1	11.2518	17.5573	4.94621	0.281718	-1.82768	0.043277	1
Pcm1	1369.45	878.693	1860.22	2.11703	1.08204	0.0136453	1
Pdcd6ip	434.681	297.064	572.298	1.92651	0.945991	0.035124	1
Pde4a	46.7627	29.9644	63.5609	2.12121	1.08489	0.0497468	1
Pdgfra	376.977	182.26	571.694	3.13669	1.64924	0.00489199	1
Pdzd8	533.308	371.774	694.843	1.86899	0.902262	0.0399598	1
Pgls	248.073	169.688	326.459	1.92388	0.944019	0.0315902	1
Pgp	53.8565	32.651	75.0621	2.29892	1.20096	0.026683	1
Pgrmc1	1617.27	1138.32	2096.23	1.84151	0.880888	0.0332033	1
Pik3ca	657.023	469.107	844.939	1.80117	0.848932	0.0442233	1
Pik3cg	20.1996	30.3828	10.0164	0.329673	-1.60089	0.0268662	1
Plcb1	219.135	134.434	303.835	2.2601	1.17639	0.0099276	1
Plcd3	21.9134	12.2956	31.5312	2.56443	1.35864	0.0404471	1
Plp1	100.475	64.0658	136.884	2.13661	1.09532	0.0224595	1
Plxnb2	628.377	430.199	826.555	1.92133	0.942104	0.0324305	1
Pml	42.4397	26.3886	58.4908	2.21652	1.1483	0.0458253	1
Polr2e	79.5242	52.4578	106.591	2.03193	1.02285	0.033198	1
Ppa1	370.215	259.169	481.26	1.85694	0.892925	0.0330793	1
Ppil5	12.8509	19.7667	5.93519	0.300262	-1.73571	0.0442236	1
Ppp1r12a	132.694	55.2809	210.108	3.80073	1.92628	0.0139554	1
Pqlc3	160.481	106.307	214.654	2.01919	1.01378	0.0239243	1
Prelid1	689.991	885.986	493.997	0.557568	-0.842781	0.0496149	1
Prom2	8.53925	13.6158	3.46274	0.254319	-1.97529	0.049242	1
Prpsap2	211.669	276.192	147.147	0.53277	-0.908414	0.0424833	1
Prrc2c	1147.12	787.808	1506.43	1.91218	0.935215	0.0341011	1
Psmd12	292.137	203.405	380.87	1.87247	0.904946	0.0404529	1
Ptbp2	284.054	175.858	392.251	2.2305	1.15737	0.00957995	1
Ptma	3837.72	5082.85	2592.59	0.510066	-0.971245	0.0371654	1
Ptpn12	197.081	108.012	286.149	2.64924	1.40558	0.00256588	1
Rab11b	1154.53	1476.49	832.572	0.563886	-0.826524	0.0495213	1
Rab7l1	350.491	467.519	233.463	0.499367	-1.00183	0.019333	1
Rabgap1	406.705	247.165	566.245	2.29096	1.19595	0.00734707	1
Ralb	449.406	595.982	302.829	0.508117	-0.976766	0.0223909	1
Ramp2	54.7832	73.3342	36.2322	0.494069	-1.01721	0.0491941	1
Rasgrf1	35.2124	20.5908	49.8339	2.4202	1.27513	0.0291807	1
Rbm25	344.462	229.769	459.155	1.99833	0.998793	0.0287987	1
Rbpms	46.3296	28.1145	64.5446	2.29578	1.19898	0.0236072	1
Rhog	25.1214	14.505	35.7377	2.46382	1.30089	0.047965	1
Rictor	495.54	347.715	643.366	1.85027	0.887735	0.0326066	1
Rnd3	193.952	122.895	265.009	2.15639	1.10862	0.0334719	1
Rnf216	247.937	169.666	326.208	1.92264	0.943092	0.034457	1
Rpl37	1080.89	784.285	1377.5	1.75638	0.812601	0.0493497	1
Rpl4	5642.45	7335.29	3949.6	0.538438	-0.893147	0.0281697	1
Rplp2	1932.96	1404.38	2461.53	1.75275	0.809619	0.049208	1
Rprl2	198.098	108.079	288.117	2.66579	1.41456	0.00141949	1
Rps10	475.705	644.257	307.154	0.476757	-1.06867	0.0134383	1
Rps18	534.44	759.003	309.877	0.408269	-1.29241	0.0346724	1
Rps25	212.708	281.483	143.933	0.511338	-0.96765	0.0343942	1
Rps3a	736.123	504.15	968.096	1.92025	0.941297	0.0252226	1
Rps7	1844.92	2498.78	1191.07	0.476658	-1.06897	0.0107006	1
Rspo1	33.7051	20.4205	46.9896	2.3011	1.20232	0.0480018	1
Scrib	74.9816	49.0585	100.905	2.05682	1.04042	0.0352573	1
Sec62	569.792	307.956	831.629	2.70048	1.43322	0.00295414	1
Secisbp2l	492.365	266.625	718.106	2.69332	1.42938	0.00258812	1
Sema4d	45.9321	24.8393	67.025	2.69835	1.43208	0.0133267	1
Serpinb1c	8.52992	13.969	3.09089	0.221268	-2.17613	0.0493279	1
Sh3gl2	394.865	263.935	525.796	1.99214	0.994322	0.0206508	1
Shmt1	30.5536	18.4466	42.6605	2.31265	1.20955	0.0462322	1
Slamf1	9.52863	15.3479	3.70933	0.241682	-2.04882	0.0421271	1
Slc22a17	634.67	872.774	396.567	0.454375	-1.13804	0.00740241	1
Slc22a2	10.8573	17.139	4.57567	0.266974	-1.90523	0.0343207	1
Slc25a24	112.067	148.335	75.7979	0.51099	-0.968634	0.044324	1
Slc27a5	2.62771	5.25542	0	0	#NAME?	0.0467448	1
Slc35c1	83.4758	51.8228	115.129	2.22159	1.15159	0.024492	1
Slc38a4	23.7398	35.1146	12.3649	0.352128	-1.50583	0.0276212	1
Slc6a13	77.0335	115.241	38.8259	0.336911	-1.56956	0.0025327	1
Slc7a1	494.086	328.453	659.719	2.00857	1.00617	0.0183019	1
Smad3	121.684	74.8247	168.544	2.25252	1.17154	0.0156053	1
Smarca2	572.944	374.113	771.776	2.06295	1.04471	0.01911	1
Smc3	352.232	242.465	462	1.90543	0.930119	0.0404515	1
Smchd1	371.285	231.359	511.21	2.2096	1.14379	0.0105486	1
Smek1	272.079	190.747	353.412	1.85278	0.88969	0.0449749	1
Smoc1	93.7119	54.8626	132.561	2.41624	1.27277	0.00969625	1
Snhg8	67.8428	96.9836	38.702	0.399057	-1.32533	0.0177188	1
Snx22	17.0519	7.6414	26.4624	3.46303	1.79203	0.0179041	1
Sod1	814.54	1048.03	581.052	0.554424	-0.850939	0.0422133	1
Son	951.598	622.449	1280.75	2.05759	1.04096	0.0161997	1
Sorl1	191.575	105.155	277.995	2.64367	1.40254	0.0138863	1
Sox11	349.248	213.739	484.757	2.26799	1.18141	0.0348413	1
Sox8	52.6474	33.1996	72.0951	2.17157	1.11874	0.0474895	1
Spin1	793.337	552.121	1034.55	1.87378	0.90595	0.0391084	1
Spock3	82.5222	53.2544	111.79	2.09917	1.06982	0.0367734	1
Sppl3	305.65	414.796	196.503	0.473734	-1.07785	0.0103644	1
Srp54a	1180.88	717.527	1644.24	2.29153	1.19631	0.00441258	1
Srp54c	444.62	303.096	586.145	1.93386	0.951482	0.0268772	1
Srrm2	811.54	534.009	1089.07	2.03942	1.02816	0.0173544	1
Srrm3	36.8835	22.447	51.32	2.28627	1.193	0.0480103	1
Srsf1	906.692	638.599	1174.78	1.83963	0.879414	0.0447658	1
Srsf2ip	297.982	144.964	451	3.11112	1.63744	0.00487916	1
Tanc1	311.855	196.093	427.617	2.18069	1.12478	0.0134457	1
Tap1	144.522	98.4891	190.555	1.93478	0.952171	0.0368439	1
Tarbp2	46.1679	63.5235	28.8122	0.453568	-1.14061	0.0401985	1
Tax1bp1	814.014	523.344	1104.68	2.11082	1.0778	0.0390139	1
Tcp1	599.645	403.024	796.265	1.97573	0.982382	0.0430095	1
Tdpoz1	12.221	18.7534	5.6886	0.303336	-1.72101	0.0409558	1
Tex261	119.101	168.71	69.4922	0.411904	-1.27962	0.0251462	1
Tjp2	229.28	141.741	316.818	2.23519	1.1604	0.0116866	1
Tmem184c	541.581	391.062	692.1	1.7698	0.823584	0.0466446	1
Tnfaip8	44.6275	26.9309	62.3241	2.31422	1.21053	0.035548	1
Tnfrsf1a	359.194	463.787	254.6	0.548958	-0.865232	0.048589	1
Trio	380.458	232.006	528.91	2.27972	1.18886	0.0377271	1
Tsc2	165.398	107.097	223.699	2.08874	1.06263	0.02148	1
Tshz3	122.642	80.9443	164.339	2.03027	1.02167	0.0283836	1
Ttc28	309.527	192.179	426.874	2.22124	1.15136	0.0102554	1
Ttc5	325.611	425.677	225.545	0.52985	-0.916344	0.0483426	1
Tyms	302.868	401.082	204.654	0.510254	-0.970711	0.0241951	1
Tyrobp	30.3146	48.0177	12.6114	0.262641	-1.92883	0.0271374	1
Ube2d1	123.279	84.5664	161.991	1.91554	0.937753	0.0422323	1
Urgcp	42.5254	23.3425	61.7082	2.6436	1.4025	0.0202094	1
Ushbp1	2.71601	5.43202	0	0	#NAME?	0.0444941	1
Usmg5	485.788	314.715	656.861	2.08716	1.06154	0.0480522	1
Usp9x	2223.42	1593.53	2853.31	1.79056	0.840414	0.0493955	1
Vcam1	468.234	266.463	670.005	2.51443	1.33023	0.014048	1
Vegfb	119.495	74.2761	164.714	2.21759	1.14899	0.0177062	1
Vldlr	255.396	172.208	338.585	1.96614	0.975368	0.0358219	1
Vmn1r58	62.2635	84.9572	39.5697	0.46576	-1.10234	0.0365262	1
Wdfy3	586.714	410.319	763.108	1.85979	0.895143	0.0442136	1
Wdr5b	82.3467	110.534	54.1591	0.489975	-1.02922	0.0406975	1
Wipf1	55.5235	33.0167	78.0303	2.36336	1.24084	0.0240594	1
Wnk1	2719.51	1753.07	3685.95	2.10257	1.07215	0.012474	1
Ypel2	161.98	219.473	104.487	0.476084	-1.07071	0.0473427	1
Ywhag	2120.8	1390.21	2851.4	2.05105	1.03636	0.0177703	1
Zbtb20	526.502	363.624	689.381	1.89586	0.922855	0.0302928	1
Zfp36l2	199.455	136.139	262.771	1.93017	0.94873	0.0389464	1
Zfp91	553.772	374.987	732.556	1.95355	0.966096	0.0291646	1
Zpbp	15.4138	23.5317	7.29602	0.310051	-1.68942	0.0455691	1
